# Supplementary material for: The Splicing Factor PTBP1 Represses TP63 γ Isoform Production in Squamous Cell Carcinoma
Source: Cancer Res Commun. 2022 Dec 20;2(12):1669–83. doi: 10.1158/2767-9764.CRC-22-0350 (PMC10035508; doi:10.1158/2767-9764.CRC-22-0350)
Supplement: Supplementary Table 2 — Results of the dunnet's tests presented in the figures [file crc-22-0350-s02.txt]

==> DDCTDUNNET_FIGURE4D.csv <==
diff	lwr.ci	upr.ci	pval	sample	comp	stars
1	-0.0802618662516252	-0.49410427027888	0.33358053777563	0.943890136778207	A253_PTBP1	NT-siCtrl
2	0.231040636698388	-0.182801767328867	0.644883040725644	0.357508055562787	A253_PTBP1	siLuc-siCtrl
3	2.35874128341673	1.94489887938948	2.77258368744399	8.21073026791019e-07	A253_PTBP1	siP1a-siCtrl	***
4	1.38957320319281	0.975730799165556	1.80341560722007	4.40076028251912e-06	A253_PTBP1	siP1b-siCtrl	***
5	0.468987147013353	-0.12220706946443	1.06018136349114	0.130607267386436	A253_PTBP2	NT-siCtrl
6	0.143157429165313	-0.44803678731247	0.734351645643097	0.88846467129615	A253_PTBP2	siLuc-siCtrl
7	-2.15526331795584	-2.74645753443363	-1.56406910147806	4.8223969444261e-05	A253_PTBP2	siP1a-siCtrl	***
8	-0.324147966172955	-0.915342182650738	0.267046250304829	0.370761254839899	A253_PTBP2	siP1b-siCtrl
9	-0.0982819663153596	-1.50318690989658	1.30662297726587	0.998619770254889	A253_TP63_all	NT-siCtrl
10	0.0706115298801002	-1.33429341370112	1.47551647346133	0.999623398364921	A253_TP63_all	siLuc-siCtrl
11	-0.0100751982794793	-1.4149801418607	1.39482974530175	0.999999838374033	A253_TP63_all	siP1a-siCtrl
12	0.00628545549181089	-1.39861948808941	1.41119039907304	0.999999975632549	A253_TP63_all	siP1b-siCtrl
13	0.0552429623073844	-0.514392253099119	0.624878177713887	0.995224646683425	A253_TP63a	NT-siCtrl
14	0.233579317728668	-0.336055897677835	0.803214533135171	0.600959280289423	A253_TP63a	siLuc-siCtrl
15	-0.0063939094543457	-0.576029124860849	0.563241305952157	0.999999040838987	A253_TP63a	siP1a-siCtrl
16	-0.0181297726101448	-0.587764988016648	0.551505442796358	0.999938419559131	A253_TP63a	siP1b-siCtrl
17	-0.0606214735243036	-1.15694174604155	1.03569879899294	0.999451334669736	A253_TP63b	NT-siCtrl
18	0.478169441223168	-0.618150831294076	1.57448971374041	0.552299778002842	A253_TP63b	siLuc-siCtrl
19	1.61601569917468	0.519695426657435	2.71233597169192	0.00576938321825615	A253_TP63b	siP1a-siCtrl	**
20	1.41341654459638	0.317096272079135	2.50973681711362	0.012803278945578	A253_TP63b	siP1b-siCtrl	*
21	-0.146896150377081	-0.815887933420478	0.522095632666315	0.91686956660065	A253_TP63g	NT-siCtrl
22	-0.733573595682767	-1.40256537872616	-0.0645818126393702	0.0316790694243581	A253_TP63g	siLuc-siCtrl	*
23	-2.01619598600599	-2.68518776904939	-1.34720420296259	2.66716462737904e-06	A253_TP63g	siP1a-siCtrl	***
24	-2.14359749688042	-2.81258927992382	-1.47460571383703	3.41576267803845e-06	A253_TP63g	siP1b-siCtrl	***
25	0.0391954845852306	-0.322435589659343	0.400826558829804	0.992687303719009	FaDu_PTBP1	NT-siCtrl
26	0.0040148629082554	-0.357616211336318	0.365645937152829	0.999999074681818	FaDu_PTBP1	siLuc-siCtrl
27	2.46226369010077	2.1006326158562	2.82389476434534	2.22044604925031e-16	FaDu_PTBP1	siP1a-siCtrl	***
28	0.845584922366672	0.483953848122099	1.20721599661125	0.00033172622457478	FaDu_PTBP1	siP1b-siCtrl	***
29	0.212770567999944	-0.30149400320362	0.727035139203508	0.592220972771791	FaDu_PTBP2	NT-siCtrl
30	-0.0877854029337577	-0.602049974137322	0.426479168269806	0.962843393666374	FaDu_PTBP2	siLuc-siCtrl
31	-2.21619738472833	-2.73046195593189	-1.70193281352476	2.53126375415746e-08	FaDu_PTBP2	siP1a-siCtrl	***
32	-0.859104103512234	-1.3733686747158	-0.344839532308669	0.00234777189497604	FaDu_PTBP2	siP1b-siCtrl	**
33	-0.169689920213489	-1.28235827720184	0.942978436774866	0.974978249096611	FaDu_TP63_all	NT-siCtrl
34	-0.0858350329928932	-1.19850338998125	1.02683332399546	0.997995776338784	FaDu_TP63_all	siLuc-siCtrl
35	-0.20820474624634	-1.3208731032347	0.904463610742015	0.949861414986475	FaDu_TP63_all	siP1a-siCtrl
36	-0.204189671410455	-1.31685802839881	0.9084786855779	0.953058601251821	FaDu_TP63_all	siP1b-siCtrl
37	-0.117045614454484	-0.603114605927684	0.369023377018716	0.890152236085529	FaDu_TP63a	NT-siCtrl
38	7.15255737281095e-05	-0.485997465899472	0.486140517046928	0.999999999999971	FaDu_TP63a	siLuc-siCtrl
39	-0.37181690004137	-0.85788589151457	0.11425209143183	0.148572244962463	FaDu_TP63a	siP1a-siCtrl
40	-0.258170392778185	-0.744239384251385	0.227898598695014	0.395682270106569	FaDu_TP63a	siP1b-siCtrl
41	0.13447062174479	-0.470590631508194	0.739531874997775	0.912890585771282	FaDu_TP63b	NT-siCtrl
42	0.227662510342068	-0.377398742910917	0.832723763595052	0.660870698320575	FaDu_TP63b	siLuc-siCtrl
43	2.2227037747701	1.61764252151711	2.82776502802308	9.53512087731312e-07	FaDu_TP63b	siP1a-siCtrl	***
44	0.926297558678521	0.321236305425537	1.53135881193151	0.00411472983491512	FaDu_TP63b	siP1b-siCtrl	**
45	-0.484884579976402	-0.892033982869937	-0.0777351770828672	0.0201662661192642	FaDu_TP63g	NT-siCtrl	*
46	-0.810816340976292	-1.21796574386983	-0.403666938082757	0.000927953277591764	FaDu_TP63g	siLuc-siCtrl	***
47	-1.8024459944831	-2.20959539737664	-1.39529659158957	2.17386165735078e-08	FaDu_TP63g	siP1a-siCtrl	***
48	-1.51787243949042	-1.92502184238396	-1.11072303659689	5.2977179965108e-07	FaDu_TP63g	siP1b-siCtrl	***
49	-0.0843954086303711	-0.318958592478716	0.150167775217973	0.69244622033123	Detroit_PTBP1	NT-siCtrl
50	0.0122707155015718	-0.222292468346773	0.246833899349916	0.999559068859739	Detroit_PTBP1	siLuc-siCtrl
51	2.75654305352105	2.52197986967271	2.9911062373694	0	Detroit_PTBP1	siP1a-siCtrl	***
52	1.95132732391358	1.71676414006523	2.18589050776192	0	Detroit_PTBP1	siP1b-siCtrl	***
53	0.25859154595269	-0.242643588803518	0.759826680708898	0.418456287942363	Detroit_PTBP2	NT-siCtrl
54	0.0162093904283308	-0.485025744327877	0.517444525184539	0.999934027449234	Detroit_PTBP2	siLuc-siCtrl
55	-2.70009051428901	-3.20132564904521	-2.1988553795328	9.96980276113391e-14	Detroit_PTBP2	siP1a-siCtrl	***
56	-1.1094266043769	-1.61066173913311	-0.608191469620689	0.000231518726460878	Detroit_PTBP2	siP1b-siCtrl	***
57	0.37358792622884	-0.424858510997903	1.17203436345558	0.498281609614499	Detroit_TP63_all	NT-siCtrl
58	0.570150375366209	-0.228296061860535	1.36859681259295	0.187121916582486	Detroit_TP63_all	siLuc-siCtrl
59	0.0141273074679908	-0.784319129758752	0.812573744694734	0.999994103319247	Detroit_TP63_all	siP1a-siCtrl
60	0.579672813415527	-0.218773623811216	1.37811925064227	0.177181459681408	Detroit_TP63_all	siP1b-siCtrl
61	0.43459086947971	-0.0866923755507056	0.955874114510125	0.108954618257097	Detroit_TP63a	NT-siCtrl
62	0.347044414944117	-0.174238830086298	0.868327659974533	0.229708915204097	Detroit_TP63a	siLuc-siCtrl
63	0.0308774312337252	-0.49040581379669	0.55216067626414	0.999283771366789	Detroit_TP63a	siP1a-siCtrl
64	0.460239092508953	-0.0610441525214622	0.981522337539368	0.0864088660486975	Detroit_TP63a	siP1b-siCtrl	.
65	0.627079010009766	0.216023915152558	1.03813410486697	0.00434668566216645	Detroit_TP63b	NT-siCtrl	**
66	0.725496610005695	0.314441515148488	1.1365517048629	0.00158038283524498	Detroit_TP63b	siLuc-siCtrl	**
67	2.22941674126519	1.81836164640799	2.6404718361224	1.43547694286816e-07	Detroit_TP63b	siP1a-siCtrl	***
68	2.5277198155721	2.1166647207149	2.93877491042931	6.99440505513849e-15	Detroit_TP63b	siP1b-siCtrl	***
69	-0.0186462402343774	-0.654349192798702	0.617056712329948	0.99995579979925	Detroit_TP63g	NT-siCtrl
70	-0.532887034946019	-1.16858998751034	0.102815917618306	0.10674969361312	Detroit_TP63g	siLuc-siCtrl
71	-2.39938502841526	-3.03508798097958	-1.76368207585093	2.00262288752029e-07	Detroit_TP63g	siP1a-siCtrl	***
72	-2.21102873484294	-2.84673168740726	-1.57532578227861	3.77280095786858e-06	Detroit_TP63g	siP1b-siCtrl	***
73	-0.267862849765354	-0.594044461879052	0.0583187623483442	0.115260093943965	SCC25_PTBP1	NT-siCtrl
74	-0.101351737976077	-0.427533350089775	0.224829874137622	0.78161185548519	SCC25_PTBP1	siLuc-siCtrl
75	1.96289083692763	1.63670922481393	2.28907244904132	1.58909774228277e-10	SCC25_PTBP1	siP1a-siCtrl	***
76	1.37535296546088	1.04917135334718	1.70153457757458	3.73569428391285e-07	SCC25_PTBP1	siP1b-siCtrl	***
77	-0.0981789694892055	-0.524984415337989	0.328626476359578	0.90373178749957	SCC25_PTBP2	NT-siCtrl
78	-0.443081643846302	-0.869887089695085	-0.0162761979975183	0.0415071062452967	SCC25_PTBP2	siLuc-siCtrl	*
79	-2.34894434611003	-2.77574979195881	-1.92213890026124	2.03809191745563e-11	SCC25_PTBP2	siP1a-siCtrl	***
80	-1.67899333106147	-2.10579877691025	-1.25218788521269	1.15140400396285e-05	SCC25_PTBP2	siP1b-siCtrl	***
81	-0.247864087422691	-1.03032136263009	0.534593187784706	0.77142245777087	SCC25_TP63_all	NT-siCtrl
82	0.309453964233396	-0.473003310974001	1.09191123944079	0.627959743798217	SCC25_TP63_all	siLuc-siCtrl
83	-0.363453123304581	-1.14591039851198	0.419004151902817	0.504297128967386	SCC25_TP63_all	siP1a-siCtrl
84	-0.37955845726861	-1.16201573247601	0.402898817938787	0.469397705512574	SCC25_TP63_all	siP1b-siCtrl
85	-0.0855658849080404	-0.510362375360658	0.339230605544578	0.936434816415931	SCC25_TP63a	NT-siCtrl
86	0.275964101155598	-0.14883238929702	0.700760591608216	0.246198186171583	SCC25_TP63a	siLuc-siCtrl
87	-0.404995600382487	-0.829792090835105	0.019800890070131	0.0622068932791034	SCC25_TP63a	siP1a-siCtrl	.
88	-0.425099054972332	-0.84989554542495	-0.000302564519713999	0.0500866375427639	SCC25_TP63a	siP1b-siCtrl	.
89	-0.138140466478138	-0.378651705568728	0.102370772612452	0.335773981170536	SCC25_TP63b	NT-siCtrl
90	0.602915022108287	0.362403783017697	0.843426261198877	4.35788625834377e-05	SCC25_TP63b	siLuc-siCtrl	***
91	1.07536379496256	0.834852555871973	1.31587503405315	1.17258069920467e-09	SCC25_TP63b	siP1a-siCtrl	***
92	1.42373455895318	1.18322331986259	1.66424579804377	1.56574753162886e-12	SCC25_TP63b	siP1b-siCtrl	***
93	0.160113334655761	-0.505047828702529	0.82527449801405	0.890390532437197	SCC25_TP63g	NT-siCtrl
94	-0.493522855970597	-1.15868401932889	0.171638307387692	0.164616806544553	SCC25_TP63g	siLuc-siCtrl
95	-1.85826555887858	-2.52342672223687	-1.19310439552029	1.18906736457092e-05	SCC25_TP63g	siP1a-siCtrl	***
96	-2.04207452138265	-2.70723568474094	-1.37691335802436	4.05243282978196e-05	SCC25_TP63g	siP1b-siCtrl	***
97	0.13299094306098	-0.373042968906276	0.639024855028237	0.858933390122019	SCC9_PTBP1	NT-siCtrl
98	-0.0744707319471563	-0.580504643914412	0.4315631800201	0.977820921288398	SCC9_PTBP1	siLuc-siCtrl
99	3.4311220380995	2.92508812613224	3.93715595006676	0	SCC9_PTBP1	siP1a-siCtrl	***
100	2.50275940365261	1.99672549168536	3.00879331561987	3.35027140474509e-08	SCC9_PTBP1	siP1b-siCtrl	***
101	1.01658238304986	0.19570671603919	1.83745805006053	0.0158630886499095	SCC9_PTBP2	NT-siCtrl	*
102	0.0935504701402449	-0.727325196870423	0.914426137150913	0.991205800974624	SCC9_PTBP2	siLuc-siCtrl
103	-1.98202196756999	-2.80289763458066	-1.16114630055932	0.000310825865124875	SCC9_PTBP2	siP1a-siCtrl	***
104	-0.891620953877767	-1.71249662088843	-0.070745286867099	0.0333805316990466	SCC9_PTBP2	siP1b-siCtrl	*
105	0.0856256484985352	-0.510087100587187	0.681338397584257	0.979627465913291	SCC9_TP63_all	NT-siCtrl
106	0.612881024678549	0.0171682755928272	1.20859377376427	0.0437027795653646	SCC9_TP63_all	siLuc-siCtrl	*
107	0.21558634440104	-0.380126404684682	0.811299093486763	0.689555183557615	SCC9_TP63_all	siP1a-siCtrl
108	0.222498151991103	-0.373214597094619	0.818210901076825	0.668090534667261	SCC9_TP63_all	siP1b-siCtrl
109	0.0665343602498361	-0.45965410436637	0.592722824866042	0.987183193157992	SCC9_TP63a	NT-siCtrl
110	0.323766390482582	-0.202422074133624	0.849954855098788	0.284783963879928	SCC9_TP63a	siLuc-siCtrl
111	-0.0762326982286273	-0.602421162844833	0.449955766387579	0.979179598050451	SCC9_TP63a	siP1a-siCtrl
112	-0.104365136888293	-0.630553601504499	0.421823327727913	0.939704770678465	SCC9_TP63a	siP1b-siCtrl
113	0.295659701029461	-1.06184866342534	1.65316806548426	0.918993540155253	SCC9_TP63b	NT-siCtrl
114	0.49685393439399	-0.860654430060806	1.85436229884879	0.682135058509042	SCC9_TP63b	siLuc-siCtrl
115	3.39163663652208	2.03412827206729	4.74914500097688	0.000201834609082852	SCC9_TP63b	siP1a-siCtrl	***
116	3.34834056430393	1.99083219984913	4.70584892875872	6.07717770524374e-05	SCC9_TP63b	siP1b-siCtrl	***
117	0.450763278537327	-0.207286228335617	1.10881278541027	0.210497998492105	SCC9_TP63g	NT-siCtrl
118	-0.101484404669867	-0.759533911542811	0.556565102203077	0.973776217541243	SCC9_TP63g	siLuc-siCtrl
119	-1.86596118079292	-2.52401068766586	-1.20791167391997	2.265483030639e-05	SCC9_TP63g	siP1a-siCtrl	***
120	-2.8198488023546	-3.47789830922754	-2.16179929548166	1.38774979840939e-07	SCC9_TP63g	siP1b-siCtrl	***
==> DDCTDUNNET_FIGURE6B.csv <==
diff	lwr.ci	upr.ci	pval	name	comp	stars
1	0.0921080907185849	-0.608994746421725	0.793210927858895	0.985275652195344	HaCaT_PTBP1	PTBP1.NT-siCTRL
2	-0.0202453401353644	-0.721348177275674	0.680857497004946	0.999958181160207	HaCaT_PTBP1	PTBP1.siLuc-siCTRL
3	3.31870730717977	2.61760447003946	4.01981014432008	2.22458163001704e-10	HaCaT_PTBP1	PTBP1.siP1a-siCTRL	***
4	1.41244459152222	0.711341754381907	2.11354742866253	0.000609364709212246	HaCaT_PTBP1	PTBP1.siP1b-siCTRL	***
5	0.0464866426255952	-0.79145188011105	0.884425165362241	0.999446270435678	HaCaT_PTBP2	PTBP2.NT-siCTRL
6	-0.586730003356934	-1.42466852609358	0.251208519379712	0.198595059935244	HaCaT_PTBP2	PTBP2.siLuc-siCTRL
7	-3.07756408055623	-3.91550260329288	-2.23962555781959	3.39878876709498e-07	HaCaT_PTBP2	PTBP2.siP1a-siCTRL	***
8	-1.37852737638685	-2.2164658991235	-0.540588853650208	0.00269963978954568	HaCaT_PTBP2	PTBP2.siP1b-siCTRL	**
9	-0.300621350606284	-1.42906110569651	0.827818404483943	0.853436635896157	HaCaT_TP63all	TP63all.NT-siCTRL
10	-0.384258800082737	-1.51269855517296	0.74418095500749	0.727766777981148	HaCaT_TP63all	TP63all.siLuc-siCTRL
11	0.369330247243244	-0.759109507846983	1.49777000233347	0.751707562861198	HaCaT_TP63all	TP63all.siP1a-siCTRL
12	0.253534899817573	-0.874904855272653	1.3819746549078	0.910482508041499	HaCaT_TP63all	TP63all.siP1b-siCTRL
13	-0.108530574374732	-1.00945963437115	0.792398485621688	0.989161039025344	HaCaT_TP63a	TP63a.NT-siCTRL
14	-0.015763070848255	-0.916692130844675	0.885165989148165	0.999994295412704	HaCaT_TP63a	TP63a.siLuc-siCTRL
15	0.547510941823322	-0.353418118173097	1.44844000181974	0.291813229122508	HaCaT_TP63a	TP63a.siP1a-siCTRL
16	0.0481670697530111	-0.852761990243408	0.949096129749431	0.999517257289336	HaCaT_TP63a	TP63a.siP1b-siCTRL
17	-0.160128593444827	-1.0449675108385	0.72471032394885	0.95491456229158	HaCaT_TP63b	TP63b.NT-siCTRL
18	-0.424423535664876	-1.30926245305855	0.4604153817288	0.476661670649814	HaCaT_TP63b	TP63b.siLuc-siCTRL
19	3.27705229653253	2.39221337913885	4.1618912139262	5.65303127642025e-08	HaCaT_TP63b	TP63b.siP1a-siCTRL	***
20	1.65808778338962	0.773248865995945	2.5429267007833	0.00108064146420872	HaCaT_TP63b	TP63b.siP1b-siCTRL	**
21	-0.481830279032393	-1.71150564038928	0.747845082324498	0.631878441250058	HaCaT_TP63g	TP63g.NT-siCTRL
22	-0.724310663011341	-1.95398602436823	0.50536469834555	0.313843197102361	HaCaT_TP63g	TP63g.siLuc-siCTRL
23	-2.02646727032132	-3.25614263167821	-0.796791908964427	0.00238550672663973	HaCaT_TP63g	TP63g.siP1a-siCTRL	**
24	-1.61635043885973	-2.84602580021662	-0.386675077502836	0.0113128443420166	HaCaT_TP63g	TP63g.siP1b-siCTRL	*
==> DDCTDUNNET_FIGURE7B.csv <==
diff	lwr.ci	upr.ci	pval	condition	expt	stars
1	0.0271587901645229	-1.37715686265509	1.43147444298413	0.999999712443967	0si-CTRL	3ss_H_ENDO_PTBP1
2	-0.204574876361425	-1.35119380543192	0.942044052709074	0.986244768634992	Luc-CTRL	3ss_H_ENDO_PTBP1
3	1.71227926678127	0.565660337710776	2.85889819585177	0.00207455964143555	P1A-CTRL	3ss_H_ENDO_PTBP1	**
4	0.390086995230777	-0.756531933839721	1.53670592430128	0.836857139110512	P1B-CTRL	3ss_H_ENDO_PTBP1
5	-0.0826373100280774	-1.22925623909858	1.06398161904242	0.999804140100058	NT-CTRL	3ss_H_ENDO_PTBP1
6	-0.303250975079007	-0.992934659609799	0.386432709451784	0.664285123463555	0si-CTRL	3ssPA_H_ENDO_PTBP1
7	-0.0621483590867792	-0.625272729427807	0.500976011254248	0.99846210380271	Luc-CTRL	3ssPA_H_ENDO_PTBP1
8	2.11203922165764	1.54891485131662	2.67516359199867	6.34436947422046e-12	P1A-CTRL	3ssPA_H_ENDO_PTBP1	***
9	0.727698008219402	0.164573637878374	1.29082237856043	0.00794594716813024	P1B-CTRL	3ssPA_H_ENDO_PTBP1	**
10	0.624119838078817	0.0609954677377893	1.18724420841984	0.0257323836056437	NT-CTRL	3ssPA_H_ENDO_PTBP1	*
11	-0.00908520486619876	-0.797323737805224	0.779153328072826	0.999999978104511	0si-CTRL	PA_H_ENDO_PTBP1
12	0.118912855784099	-0.524681211316101	0.7625069228843	0.983896167216836	Luc-CTRL	PA_H_ENDO_PTBP1
13	2.53033831384447	1.88674424674427	3.17393238094467	1.27620136680662e-12	P1A-CTRL	PA_H_ENDO_PTBP1	***
14	1.29755057228936	0.653956505189162	1.94114463938956	6.00826298313706e-05	P1B-CTRL	PA_H_ENDO_PTBP1	***
15	0.138955778545805	-0.504638288554396	0.782549845646006	0.968992009005291	NT-CTRL	PA_H_ENDO_PTBP1
16	-0.0397188133663597	-0.931506098015195	0.852068471282475	0.999981501320645	0si-CTRL	WT_H_ENDO_PTBP1
17	-0.204060475031535	-0.932201743862129	0.52408079379906	0.914726968039636	Luc-CTRL	WT_H_ENDO_PTBP1
18	2.39616881476508	1.66802754593449	3.12431008359568	1.0017910945237e-09	P1A-CTRL	WT_H_ENDO_PTBP1	***
19	0.890989330079821	0.162848061249226	1.61913059891042	0.0121483112225541	P1B-CTRL	WT_H_ENDO_PTBP1	*
20	-0.60970452096727	-1.33784578979786	0.118436747863324	0.12451515231379	NT-CTRL	WT_H_ENDO_PTBP1
21	0.246275107065839	-0.69935129352013	1.19190150765181	0.935136451677223	0si-CTRL	3ss_D_ENDO_TP63tot
22	-0.792032851113213	-1.56413357402665	-0.0199321281997767	0.0428930045336904	Luc-CTRL	3ss_D_ENDO_TP63tot	*
23	-0.233070002661812	-1.00517072557525	0.539030720251625	0.889550175998593	P1A-CTRL	3ss_D_ENDO_TP63tot
24	-0.633455197016399	-1.40555591992984	0.138645525897037	0.136706973473268	P1B-CTRL	3ss_D_ENDO_TP63tot
25	-0.432838916778565	-1.204939639692	0.339261806134872	0.445977672395745	NT-CTRL	3ss_D_ENDO_TP63tot
26	0.00834351115756427	-0.462565828017159	0.479252850332287	0.999999813073895	0si-CTRL	3ssPA_D_ENDO_TP63tot
27	0.00802559322780874	-0.376470272135287	0.392521458590905	0.999999575207585	Luc-CTRL	3ssPA_D_ENDO_TP63tot
28	0.402333286073471	0.0178374207103751	0.786829151436567	0.0378478791147103	P1A-CTRL	3ssPA_D_ENDO_TP63tot	*
29	0.0607598092820911	-0.323736056081005	0.445255674645187	0.991913227022688	P1B-CTRL	3ssPA_D_ENDO_TP63tot
30	-0.0785037941402861	-0.462999659503382	0.30599207122281	0.975406017771195	NT-CTRL	3ssPA_D_ENDO_TP63tot
31	0.227988057666353	-0.407647284434426	0.863623399767132	0.806321074708568	0si-CTRL	PA_D_ENDO_TP63tot
32	-0.124683221181234	-0.643677304723345	0.394310862360878	0.952150260274726	Luc-CTRL	PA_D_ENDO_TP63tot
33	-0.0962371031443266	-0.615231186686438	0.422756980397785	0.983539496674793	P1A-CTRL	PA_D_ENDO_TP63tot
34	-0.251763078901501	-0.770757162443612	0.267231004640611	0.578610077133547	P1B-CTRL	PA_D_ENDO_TP63tot
35	-0.0680424107445603	-0.587036494286672	0.450951672797551	0.996524677692749	NT-CTRL	PA_D_ENDO_TP63tot
36	0.338352653715346	-1.27647637384707	1.95318168127776	0.9728328054659	0si-CTRL	WT_D_ENDO_TP63tot
37	-0.41225356525845	-1.73075594504601	0.906248814529108	0.876351505490461	Luc-CTRL	WT_D_ENDO_TP63tot
38	-0.248028967115614	-1.56653134690317	1.07047341267194	0.982763468141886	P1A-CTRL	WT_D_ENDO_TP63tot
39	-0.387367857827079	-1.70587023761464	0.931134521960479	0.900191183702857	P1B-CTRL	WT_D_ENDO_TP63tot
40	-0.398377074135674	-1.71687945392323	0.920125305651885	0.889943776193733	NT-CTRL	WT_D_ENDO_TP63tot
41	0.490624798668758	-0.744910284582664	1.72615988192018	0.741429291563102	0si-CTRL	3ss_E_ENDO_TP63Gamma
42	-0.656148989995321	-1.66495916108636	0.352661181095718	0.30914926980032	Luc-CTRL	3ss_E_ENDO_TP63Gamma
43	-2.78790118959215	-3.79671136068319	-1.77909101850111	6.25151843625105e-08	P1A-CTRL	3ss_E_ENDO_TP63Gamma	***
44	-2.0775388346778	-3.08634900576884	-1.06872866358676	5.29511403835059e-05	P1B-CTRL	3ss_E_ENDO_TP63Gamma	***
45	-0.331692960527208	-1.34050313161825	0.677117210563831	0.852779156491722	NT-CTRL	3ss_E_ENDO_TP63Gamma
46	0.301205285390217	-0.862195123293137	1.46460569407357	0.931228218114818	0si-CTRL	3ssPA_E_ENDO_TP63Gamma
47	-0.561550304624771	-1.52619096376198	0.403090354512433	0.402154657916204	Luc-CTRL	3ssPA_E_ENDO_TP63Gamma
48	-2.36416554980808	-3.32880620894528	-1.39952489067088	9.7842409780835e-06	P1A-CTRL	3ssPA_E_ENDO_TP63Gamma	***
49	-1.62660111851162	-2.59124177764883	-0.661960459374419	0.000605764540666853	P1B-CTRL	3ssPA_E_ENDO_TP63Gamma	***
50	-0.299108219146729	-1.26374887828393	0.665532439990476	0.870606563461449	NT-CTRL	3ssPA_E_ENDO_TP63Gamma
51	0.533909718195596	-0.802571477428967	1.87039091382016	0.737435626085106	0si-CTRL	PA_E_ENDO_TP63Gamma
52	-0.313622156778971	-1.40485448348063	0.777610169922684	0.906888633786298	Luc-CTRL	PA_E_ENDO_TP63Gamma
53	-3.18788753615485	-4.27911986285651	-2.0966552094532	2.38537658292515e-07	P1A-CTRL	PA_E_ENDO_TP63Gamma	***
54	-2.02829758326212	-3.11952990996378	-0.937065256560469	0.000195012755520696	P1B-CTRL	PA_E_ENDO_TP63Gamma	***
55	-0.223362790213689	-1.31459511691534	0.867869536487965	0.975127061685763	NT-CTRL	PA_E_ENDO_TP63Gamma
56	-0.071912950939603	-1.1247239353562	0.980898033476991	0.999848207577481	0si-CTRL	WT_E_ENDO_TP63Gamma
57	-0.463504234949748	-1.32312080408905	0.396112334189554	0.482970226336321	Luc-CTRL	WT_E_ENDO_TP63Gamma
58	-3.31702613830566	-4.17664270744497	-2.45740956916636	8.42548253388031e-13	P1A-CTRL	WT_E_ENDO_TP63Gamma	***
59	-2.3175004058414	-3.1771169749807	-1.4578838367021	5.86156833515261e-07	P1B-CTRL	WT_E_ENDO_TP63Gamma	***
60	-0.668368207083808	-1.52798477622311	0.191248362055495	0.170536688274358	NT-CTRL	WT_E_ENDO_TP63Gamma
==> PSIE2_gamma_DUNNET_FIGURE7B.csv <==
diff	lwr.ci	upr.ci	pval	condition	expt	stars
1	-0.00105997231255571	-0.0113525734946646	0.00923262886955321	0.998891814902425	0si-CTRL	3ss_C_MG_E2Gamma
2	-0.00118611574520441	-0.00958998941924901	0.0072177579288402	0.995161460902762	Luc-CTRL	3ss_C_MG_E2Gamma
3	0.00513003404705715	-0.00327383962698745	0.0135339077211018	0.366907808644866	P1A-CTRL	3ss_C_MG_E2Gamma
4	0.00416684358884504	-0.00423703008519956	0.0125707172628896	0.560593882540985	P1B-CTRL	3ss_C_MG_E2Gamma
5	0.00216033948909969	-0.00624353418494491	0.0105642131631443	0.938313710282933	NT-CTRL	3ss_C_MG_E2Gamma
6	0.0129580755480471	-0.00397756930013036	0.0298937203962245	0.180724448855786	0si-CTRL	3ssPA_C_MG_E2Gamma
7	0.00103902535282705	-0.0127888707615161	0.0148669214671702	0.999757445715251	Luc-CTRL	3ssPA_C_MG_E2Gamma
8	-0.000178301092957578	-0.0140061972073007	0.0136495950213856	0.999999961584945	P1A-CTRL	3ssPA_C_MG_E2Gamma
9	0.000606020689578712	-0.0132218754247644	0.0144339168039218	0.99998291227699	P1B-CTRL	3ssPA_C_MG_E2Gamma
10	0.00890980332796793	-0.00491809278637521	0.0227376994423111	0.317215548739947	NT-CTRL	3ssPA_C_MG_E2Gamma
11	-0.0262273419351768	-0.210333430218603	0.157878746348249	0.994949633885154	0si-CTRL	PA_C_MG_E2Gamma
12	-0.0117467113560994	-0.162068702967495	0.138575280255296	0.999707822847547	Luc-CTRL	PA_C_MG_E2Gamma
13	0.159462798595133	0.00914080698373768	0.309784790206529	0.0347419955051005	P1A-CTRL	PA_C_MG_E2Gamma	*
14	0.201679275478613	0.0513572838672177	0.352001267090009	0.00558557174018093	P1B-CTRL	PA_C_MG_E2Gamma	**
15	0.115836287034309	-0.0344857045770861	0.266158278645705	0.176434823281068	NT-CTRL	PA_C_MG_E2Gamma
16	0.00220773459249013	-0.0827634790976865	0.0871789482826667	0.999998732286465	0si-CTRL	WT_C_MG_E2Gamma
17	0.0300695226684507	-0.0393091827868577	0.0994482281237591	0.675584018221363	Luc-CTRL	WT_C_MG_E2Gamma
18	0.261414565535148	0.192035860079839	0.330793270990456	1.58777990755254e-09	P1A-CTRL	WT_C_MG_E2Gamma	***
19	0.214788513968632	0.145409808513324	0.28416721942394	3.04813840834584e-09	P1B-CTRL	WT_C_MG_E2Gamma	***
20	-0.000405480109080814	-0.0697841855643892	0.0689732253462276	0.999999999265868	NT-CTRL	WT_C_MG_E2Gamma
==> DPSI_DUNNET_FIGURE7C.csv <==
diff	lwr.ci	upr.ci	pval	condition	expt	stars
1	-0.185018583557665	-0.402862127845359	0.0328249607300279	0.106031935614737	3ss-WT	Luc_C_MG_E2Gamma
2	-0.101796045747699	-0.319639590035392	0.116047498539994	0.507953794810831	3ssPA-WT	Luc_C_MG_E2Gamma
3	-0.173935791396862	-0.391779335684555	0.0439077528908318	0.134813896136372	PA-WT	Luc_C_MG_E2Gamma
4	-0.757457971809609	-1.32852465686559	-0.186391286753629	0.0081625836226269	3ss-WT	P1A_C_MG_E2Gamma	**
5	-1.03020600262313	-1.60127268767911	-0.45913931756715	0.000591650308219505	3ssPA-WT	P1A_C_MG_E2Gamma	***
6	-0.587216605840935	-1.15828329089691	-0.0161499207849557	0.0427441655821493	PA-WT	P1A_C_MG_E2Gamma	*
7	-0.606426222719438	-1.25321957537665	0.0403671299377748	0.069717515121711	3ss-WT	P1B_C_MG_E2Gamma	.
8	-0.803510697375602	-1.45030405003282	-0.156717344718389	0.0133439456086488	3ssPA-WT	P1B_C_MG_E2Gamma	*
9	-0.280286119962123	-0.927079472619336	0.36650723269509	0.567170420235965	PA-WT	P1B_C_MG_E2Gamma
