# Supplementary material for: The Splicing Factor PTBP1 Represses TP63 γ Isoform Production in Squamous Cell Carcinoma
Source: Cancer Res Commun. 2022 Dec 20;2(12):1669–83. doi: 10.1158/2767-9764.CRC-22-0350 (PMC10035508; doi:10.1158/2767-9764.CRC-22-0350)
Supplement: Supplementary Table 3 — Differential gene expression [file crc-22-0350-s03.xlsx]

## Sheet: ALL_genes 
# Supplementary Table 3 differentially expressed genes between primary tumors from patients with a low percentage of TP63γ and a better prognosis, and those with a higher percentage of TP63γ and a worst prognosis
	var	estimate	estimate1	estimate2	statistic	p.value	parameter	conf.low	conf.high	method	alternative	adj.pval	LFC	prog_val	desmosomes	SWISNF	nucleoplasm
5188	DSC3	-7935.46	10414.7	18350.1	-6.71836	5.87503e-09	63.7716	-10295.3	-5575.66	Welch Two Sample t-test	two.sided	1.32045e-05	-0.817173	NONE	TRUE	FALSE	FALSE
5200	DSG1	-5429.04	2822.35	8251.38	-5.37336	2.26913e-07	188.008	-7422.14	-3435.93	Welch Two Sample t-test	two.sided	0.000153	-1.54774	NONE	TRUE	FALSE	FALSE
5206	DSP	-31273.9	47367.3	78641.2	-4.79423	1.17509e-05	58.0675	-44331.3	-18216.6	Welch Two Sample t-test	two.sided	0.001857	-0.731395	NONE	TRUE	FALSE	FALSE
13479	PKP4	-309.634	1352.56	1662.2	-4.77268	1.21535e-05	59.7053	-439.419	-179.849	Welch Two Sample t-test	two.sided	0.00189281	-0.297395	NONE	TRUE	FALSE	FALSE
9118	KLHL24	-421.74	838.645	1260.38	-4.48944	2.84557e-05	67.7758	-609.206	-234.274	Welch Two Sample t-test	two.sided	0.00316265	-0.587732	NONE	TRUE	FALSE	FALSE
5187	DSC2	-5212.67	7918.82	13131.5	-4.22822	6.96095e-05	70.432	-7671.21	-2754.14	Welch Two Sample t-test	two.sided	0.00532351	-0.729673	NONE	TRUE	FALSE	FALSE
5202	DSG3	-8887.15	15779.1	24666.2	-4.26779	7.67158e-05	56.1233	-13058.4	-4715.85	Welch Two Sample t-test	two.sided	0.00569103	-0.644525	NONE	TRUE	FALSE	FALSE
13688	POF1B	-459.148	589.101	1048.25	-3.22393	0.00190079	72.0706	-743.049	-175.246	Welch Two Sample t-test	two.sided	0.0440425	-0.831394	NONE	TRUE	FALSE	FALSE
13476	PKP1	-10998.1	32611.8	43609.9	-2.94265	0.00497467	48.6272	-18510.3	-3485.89	Welch Two Sample t-test	two.sided	0.0754031	-0.419261	NONE	TRUE	FALSE	TRUE
5186	DSC1	-457.034	366.167	823.201	-2.64963	0.00908786	126.309	-798.379	-115.689	Welch Two Sample t-test	two.sided	0.104091	-1.16874	NONE	TRUE	FALSE	FALSE
13214	PERP	-11456	46998.3	58454.3	-2.56794	0.0129854	54.8482	-20396.8	-2515.07	Welch Two Sample t-test	two.sided	0.125021	-0.314699	NONE	TRUE	FALSE	FALSE
5201	DSG2	-978.967	3296.79	4275.75	-2.11185	0.0397214	49.9668	-1910.07	-47.8661	Welch Two Sample t-test	two.sided	0.218993	-0.375118	DEFAV	TRUE	FALSE	FALSE
18989	UBA1	-692.814	8093.13	8785.94	-2.00621	0.0487351	69.3597	-1381.67	-3.95334	Welch Two Sample t-test	two.sided	0.238976	-0.1185	NONE	TRUE	FALSE	TRUE
13477	PKP2	-151.967	574.589	726.556	-1.92	0.0602481	52.9824	-310.721	6.78759	Welch Two Sample t-test	two.sided	0.262525	-0.338544	NONE	TRUE	FALSE	TRUE
13853	PPL	-2685.78	8611.48	11297.3	-1.84699	0.0703431	52.9134	-5602.51	230.96	Welch Two Sample t-test	two.sided	0.279915	-0.391639	NONE	TRUE	FALSE	FALSE
8666	JAM3	117.132	447.503	330.371	1.33617	0.188735	41.7315	-59.8119	294.076	Welch Two Sample t-test	two.sided	0.432612	0.437809	NONE	TRUE	FALSE	FALSE
5736	EVPL	-809.283	5302.85	6112.14	-1.22922	0.224554	51.7078	-2130.58	512.015	Welch Two Sample t-test	two.sided	0.469293	-0.204908	NONE	TRUE	FALSE	FALSE
5203	DSG4	-9.24894	11.0504	20.2994	-1.08763	0.278095	195.934	-26.0196	7.52173	Welch Two Sample t-test	two.sided	0.51943	-0.877332	NONE	TRUE	FALSE	FALSE
13478	PKP3	-738.729	7159.54	7898.27	-1.06639	0.29113	52.4491	-2128.52	651.063	Welch Two Sample t-test	two.sided	0.530875	-0.14167	NONE	TRUE	FALSE	TRUE
1320	B4GALT1	-578.207	5507.29	6085.5	-0.967427	0.33851	44.9287	-1782.04	625.626	Welch Two Sample t-test	two.sided	0.568058	-0.144033	NONE	TRUE	FALSE	FALSE
3492	CDSN	-900.192	2706.57	3606.76	-0.828242	0.411185	53.9055	-3079.32	1278.94	Welch Two Sample t-test	two.sided	0.627554	-0.414239	NONE	TRUE	FALSE	FALSE
8693	JUP	-3922.69	47215.2	51137.8	-0.728511	0.470053	45.2672	-14765.9	6920.55	Welch Two Sample t-test	two.sided	0.673483	-0.115141	NONE	TRUE	FALSE	FALSE
17781	TCHP	-21.6469	490.72	512.366	-0.625755	0.534552	46.2354	-91.2699	47.9761	Welch Two Sample t-test	two.sided	0.721969	-0.0622773	NONE	TRUE	FALSE	FALSE
13665	PNN	-65.4815	1676.62	1742.1	-0.573583	0.568908	48.3579	-294.976	164.013	Welch Two Sample t-test	two.sided	0.747265	-0.0552729	NONE	TRUE	FALSE	TRUE
14613	RAPGEF5	-304.8	421.785	726.585	-8.71157	1.3864e-13	89.8536	-374.311	-235.289	Welch Two Sample t-test	two.sided	2.80441e-09	-0.784624	FAV	FALSE	FALSE	TRUE
9035	KIF27	-22.4566	31.6187	54.0753	-8.05799	1.01144e-12	110.148	-27.9794	-16.9337	Welch Two Sample t-test	two.sided	1.02297e-08	-0.774191	NONE	FALSE	FALSE	FALSE
15403	RYR3	-64.6471	21.9669	86.614	-6.93543	1.60228e-11	406.447	-82.971	-46.3231	Welch Two Sample t-test	two.sided	1.08037e-07	-1.97927	NONE	FALSE	FALSE	FALSE
6140	FAM84A	-664.294	428.101	1092.4	-7.7536	2.21134e-11	81.5411	-834.745	-493.844	Welch Two Sample t-test	two.sided	1.11828e-07	-1.35147	NONE	FALSE	FALSE	FALSE
13443	PITPNM3	-340.973	365.589	706.562	-7.90289	5.32214e-11	62.9122	-427.195	-254.752	Welch Two Sample t-test	two.sided	2.15313e-07	-0.950594	FAV	FALSE	FALSE	FALSE
11315	MTX3	-144.248	376.742	520.99	-7.09966	7.59891e-10	71.2233	-184.758	-103.738	Welch Two Sample t-test	two.sided	2.56185e-06	-0.467679	NONE	FALSE	FALSE	FALSE
19369	VPS13B	-284.642	669.723	954.365	-6.99533	1.51974e-09	67.2415	-365.855	-203.429	Welch Two Sample t-test	two.sided	4.39162e-06	-0.510977	NONE	FALSE	FALSE	FALSE
12912	PARD6G	-283.773	605.751	889.524	-6.82173	3.8331e-09	63.9465	-366.877	-200.669	Welch Two Sample t-test	two.sided	9.69199e-06	-0.554309	NONE	FALSE	FALSE	FALSE
3714	CHRNA7	-5.74739	4.18113	9.92852	-5.87703	1.35624e-08	245.264	-7.67363	-3.82116	Welch Two Sample t-test	two.sided	2.31236e-05	-1.24769	NONE	FALSE	FALSE	FALSE
6607	FOXP2	-53.1988	39.2846	92.4834	-6.14711	1.48609e-08	103.748	-70.361	-36.0366	Welch Two Sample t-test	two.sided	2.31236e-05	-1.23523	NONE	FALSE	FALSE	FALSE
14315	PTK2	-661.365	2039.62	2700.98	-6.49186	1.34793e-08	65.1219	-864.819	-457.912	Welch Two Sample t-test	two.sided	2.31236e-05	-0.405186	NONE	FALSE	FALSE	FALSE
20001	ZNF236	-80.7386	156.102	236.841	-6.59437	1.435e-08	57.6688	-105.25	-56.2274	Welch Two Sample t-test	two.sided	2.31236e-05	-0.601427	NONE	FALSE	FALSE	FALSE
18713	TRPM7	-290.134	557.726	847.86	-6.44182	2.25004e-08	59.7918	-380.232	-200.036	Welch Two Sample t-test	two.sided	3.03425e-05	-0.60427	NONE	FALSE	FALSE	FALSE
20457	ZPBP2	-4.03073	0.19231	4.22304	-5.6936	2.18816e-08	472.287	-5.42183	-2.63962	Welch Two Sample t-test	two.sided	3.03425e-05	-4.45678	NONE	FALSE	FALSE	FALSE
8964	KIAA1407	-41.4391	63.7818	105.221	-6.15104	4.01353e-08	71.2467	-54.8713	-28.0068	Welch Two Sample t-test	two.sided	4.82122e-05	-0.722205	NONE	FALSE	FALSE	FALSE
11733	NEFH	-201.09	12.6175	213.707	-5.5829	4.05185e-08	459.49	-271.872	-130.308	Welch Two Sample t-test	two.sided	4.82122e-05	-4.08214	NONE	FALSE	FALSE	FALSE
14835	RFPL1S	-11.6497	3.31864	14.9684	-5.52611	5.29521e-08	496.309	-15.7917	-7.50778	Welch Two Sample t-test	two.sided	5.95064e-05	-2.17325	NONE	FALSE	FALSE	FALSE
14383	PUM2	-707.064	2321.87	3028.93	-6.26926	6.27007e-08	54.0511	-933.174	-480.953	Welch Two Sample t-test	two.sided	6.67531e-05	-0.383523	NONE	FALSE	FALSE	FALSE
2968	CASP2	-305.749	775.277	1081.03	-6.08403	9.09435e-08	59.5697	-406.288	-205.21	Welch Two Sample t-test	two.sided	9.19803e-05	-0.479618	NONE	FALSE	FALSE	FALSE
10484	MAGI3	-130.452	246.645	377.098	-5.83355	1.01473e-07	82.888	-174.931	-85.9736	Welch Two Sample t-test	two.sided	9.7743e-05	-0.612501	NONE	FALSE	FALSE	FALSE
13851	PPIP5K1	-177.433	439.513	616.945	-6.02521	1.43618e-07	55.3412	-236.441	-118.425	Welch Two Sample t-test	two.sided	0.000126309	-0.489238	NONE	FALSE	FALSE	FALSE
711	ANKS1A	-356.543	982.832	1339.37	-6.01566	1.40452e-07	56.3636	-475.256	-237.829	Welch Two Sample t-test	two.sided	0.000126309	-0.446543	FAV	FALSE	FALSE	TRUE
14121	PRR12	-333.14	908.705	1241.84	-5.97702	1.53374e-07	57.4185	-444.733	-221.547	Welch Two Sample t-test	two.sided	0.000129269	-0.450601	NONE	FALSE	FALSE	FALSE
4875	DHFR	-143.572	242.639	386.211	-5.71579	1.65057e-07	83.3396	-193.528	-93.6151	Welch Two Sample t-test	two.sided	0.000133551	-0.670576	NONE	FALSE	FALSE	FALSE
1245	ATP9B	-90.9497	236.241	327.191	-5.85647	1.79772e-07	63.7763	-121.976	-59.9233	Welch Two Sample t-test	two.sided	0.000139863	-0.469872	NONE	FALSE	FALSE	FALSE
3256	CCRL1	-80.1802	70.521	150.701	-5.3511	2.13651e-07	226.599	-109.706	-50.6546	Welch Two Sample t-test	two.sided	0.000153	-1.09557	NONE	FALSE	FALSE	FALSE
10543	MAP3K1	-279.605	503.901	783.506	-5.90585	2.21924e-07	55.5136	-374.465	-184.746	Welch Two Sample t-test	two.sided	0.000153	-0.636805	NONE	FALSE	FALSE	FALSE
19471	WDR19	-53.3911	136.055	189.446	-5.69878	2.14256e-07	76.5449	-72.0486	-34.7335	Welch Two Sample t-test	two.sided	0.000153	-0.477597	NONE	FALSE	FALSE	FALSE
2485	C4orf19	-51.958	31.1738	83.1318	-5.29129	2.43939e-07	282.592	-71.2867	-32.6293	Welch Two Sample t-test	two.sided	0.000156762	-1.41507	NONE	FALSE	FALSE	TRUE
3807	CLDN17	-23.6466	8.72728	32.3738	-5.2617	2.61266e-07	321.5	-32.4881	-14.805	Welch Two Sample t-test	two.sided	0.000156762	-1.89122	NONE	FALSE	FALSE	FALSE
9522	LHFPL4	-13.997	1.19565	15.1927	-5.22664	2.59469e-07	472.95	-19.2593	-8.73474	Welch Two Sample t-test	two.sided	0.000156762	-3.66751	NONE	FALSE	FALSE	FALSE
10090	LOC653501	-43.7138	75.6203	119.334	-5.82414	2.6474e-07	58.039	-58.7378	-28.6899	Welch Two Sample t-test	two.sided	0.000156762	-0.658161	NONE	FALSE	FALSE	FALSE
14982	RMI1	-131.74	272.087	403.826	-5.7681	2.71241e-07	62.1931	-177.392	-86.0874	Welch Two Sample t-test	two.sided	0.000156762	-0.56967	NONE	FALSE	FALSE	TRUE
13212	PER3	-313.776	415.197	728.973	-5.6681	3.06611e-07	69.2258	-424.206	-203.346	Welch Two Sample t-test	two.sided	0.000172281	-0.812068	FAV	FALSE	FALSE	FALSE
8598	ITGA2	-1332.25	1869.05	3201.3	-5.7443	3.25378e-07	60.1135	-1796.15	-868.349	Welch Two Sample t-test	two.sided	0.000177885	-0.776353	NONE	FALSE	FALSE	FALSE
19506	WDR63	-4.37076	4.0565	8.42725	-5.28576	3.44365e-07	188.357	-6.00192	-2.7396	Welch Two Sample t-test	two.sided	0.000183311	-1.05483	NONE	FALSE	FALSE	FALSE
7417	GRIP1	-90.5303	91.6832	182.214	-5.64842	3.59811e-07	66.8886	-122.522	-58.5383	Welch Two Sample t-test	two.sided	0.000186622	-0.990901	NONE	FALSE	FALSE	FALSE
13314	PHF20L1	-231.588	885.287	1116.87	-5.68641	4.0353e-07	60.2325	-313.047	-150.129	Welch Two Sample t-test	two.sided	0.000199389	-0.335251	NONE	FALSE	FALSE	TRUE
20293	ZNF658	-19.3862	37.1664	56.5526	-5.69516	4.04141e-07	59.4358	-26.1965	-12.5759	Welch Two Sample t-test	two.sided	0.000199389	-0.605595	NONE	FALSE	FALSE	FALSE
7755	HGSNAT	-483.283	1279.52	1762.8	-5.56646	4.23603e-07	71.7695	-656.366	-310.2	Welch Two Sample t-test	two.sided	0.000204015	-0.462269	NONE	FALSE	FALSE	FALSE
3439	CDK13	-299.924	877.351	1177.27	-5.77856	4.4997e-07	51.1923	-404.114	-195.734	Welch Two Sample t-test	two.sided	0.000206863	-0.424225	NONE	FALSE	FALSE	TRUE
10649	MBLAC2	-45.4466	81.568	127.015	-5.77505	4.48259e-07	51.4795	-61.2416	-29.6515	Welch Two Sample t-test	two.sided	0.000206863	-0.638919	NONE	FALSE	FALSE	FALSE
5726	ETV6	-311.15	897.296	1208.45	-5.38384	5.62402e-07	91.2482	-425.945	-196.355	Welch Two Sample t-test	two.sided	0.000252806	-0.429497	NONE	FALSE	FALSE	FALSE
4021	COL27A1	-294.232	460.846	755.078	-5.40146	6.46183e-07	81.0184	-402.615	-185.849	Welch Two Sample t-test	two.sided	0.000284152	-0.71234	NONE	FALSE	FALSE	FALSE
5046	DNAJC13	-418.441	1151.02	1569.46	-5.59968	6.61869e-07	56.4096	-568.111	-268.771	Welch Two Sample t-test	two.sided	0.000284857	-0.447356	NONE	FALSE	FALSE	FALSE
1561	BRCA2	-93.7138	143.518	237.232	-5.4661	6.92278e-07	68.7549	-127.918	-59.5092	Welch Two Sample t-test	two.sided	0.000291738	-0.725066	NONE	FALSE	FALSE	TRUE
5209	DST	-5108.89	8877.55	13986.4	-5.46789	7.21086e-07	67.2481	-6973.72	-3244.06	Welch Two Sample t-test	two.sided	0.000297676	-0.655795	NONE	FALSE	FALSE	TRUE
2328	C21orf88	-10.1192	1.69602	11.8152	-4.97425	9.08049e-07	489.702	-14.1163	-6.12214	Welch Two Sample t-test	two.sided	0.00036736	-2.80042	NONE	FALSE	FALSE	FALSE
8720	KBTBD7	-47.0736	82.3037	129.377	-5.42759	9.85588e-07	62.5934	-64.4075	-29.7397	Welch Two Sample t-test	two.sided	0.000390911	-0.652555	NONE	FALSE	FALSE	FALSE
7505	GTF2I	-839.151	1585.01	2424.16	-5.51921	1.07807e-06	52.289	-1144.2	-534.097	Welch Two Sample t-test	two.sided	0.000410702	-0.612993	NONE	FALSE	FALSE	TRUE
13360	PI4KA	-424.221	1262.58	1686.8	-5.29318	1.06045e-06	78.5945	-583.758	-264.684	Welch Two Sample t-test	two.sided	0.000410702	-0.417915	NONE	FALSE	FALSE	FALSE
18747	TSHZ1	-158.885	326.559	485.444	-5.41422	1.0964e-06	61.0367	-217.565	-100.205	Welch Two Sample t-test	two.sided	0.000410702	-0.571962	NONE	FALSE	FALSE	FALSE
15935	SH3PXD2A	-1184.49	3338.4	4522.89	-5.38864	1.13917e-06	62.687	-1623.8	-745.188	Welch Two Sample t-test	two.sided	0.000411485	-0.438089	NONE	FALSE	FALSE	FALSE
6286	FCGBP	-1147.64	830.476	1978.12	-5.01943	1.11965e-06	205.788	-1598.42	-696.866	Welch Two Sample t-test	two.sided	0.000411485	-1.25212	FAV	FALSE	FALSE	FALSE
7045	GLI3	-325.164	565.078	890.242	-5.35542	1.16563e-06	65.8523	-446.394	-203.934	Welch Two Sample t-test	two.sided	0.000413657	-0.655748	NONE	FALSE	FALSE	TRUE
20101	ZNF397OS	-56.2905	127.049	183.339	-5.38336	1.25404e-06	60.5367	-77.2026	-35.3784	Welch Two Sample t-test	two.sided	0.000437359	-0.529134	NONE	FALSE	FALSE	FALSE
12960	PBRM1	-284.336	780.611	1064.95	-5.43451	1.28575e-06	55.1271	-389.183	-179.489	Welch Two Sample t-test	two.sided	0.000440816	-0.448106	NONE	FALSE	TRUE	TRUE
885	ARFGEF1	-437.851	1398.87	1836.72	-5.41153	1.31874e-06	56.5244	-599.901	-275.8	Welch Two Sample t-test	two.sided	0.000444592	-0.392871	NONE	FALSE	FALSE	TRUE
10652	MBNL3	-40.8922	52.982	93.8742	-5.31933	1.34729e-06	65.6556	-56.2422	-25.5422	Welch Two Sample t-test	two.sided	0.000446769	-0.825226	NONE	FALSE	FALSE	TRUE
3366	CDC14B	-89.2892	204.219	293.508	-5.27652	1.55821e-06	66.2793	-123.072	-55.506	Welch Two Sample t-test	two.sided	0.000500309	-0.523284	NONE	FALSE	FALSE	TRUE
13802	PPAN-P2RY11	-9.08027	2.07018	11.1504	-4.93189	1.54994e-06	232.651	-12.7077	-5.45284	Welch Two Sample t-test	two.sided	0.000500309	-2.42927	NONE	FALSE	FALSE	FALSE
8644	ITPR3	-1899.3	3633.54	5532.85	-5.40796	1.63315e-06	51.9309	-2604.07	-1194.54	Welch Two Sample t-test	two.sided	0.000508376	-0.606645	NONE	FALSE	FALSE	TRUE
16013	SIPA1L3	-476.489	1033.4	1509.89	-5.21456	1.68223e-06	72.3133	-658.632	-294.347	Welch Two Sample t-test	two.sided	0.000508376	-0.547044	NONE	FALSE	FALSE	TRUE
19496	WDR52	-39.9444	55.6561	95.6005	-5.11587	1.67047e-06	93.0323	-55.4494	-24.4395	Welch Two Sample t-test	two.sided	0.000508376	-0.780479	NONE	FALSE	FALSE	FALSE
20484	ZSWIM6	-128.145	292.878	421.023	-5.39792	1.68386e-06	52.0441	-175.781	-80.5085	Welch Two Sample t-test	two.sided	0.000508376	-0.523598	NONE	FALSE	FALSE	FALSE
17951	THOC2	-281.266	949.027	1230.29	-5.30162	1.85853e-06	58.1063	-387.458	-175.073	Welch Two Sample t-test	two.sided	0.000552858	-0.37448	NONE	FALSE	FALSE	TRUE
645	ANKHD1-EIF4EBP3	-281.074	523.215	804.289	-5.31655	1.8912e-06	56.2117	-386.972	-175.176	Welch Two Sample t-test	two.sided	0.000554424	-0.62031	NONE	FALSE	FALSE	FALSE
1724	C11orf45	-44.2354	74.9217	119.157	-5.1536	1.92279e-06	76.9138	-61.3275	-27.1434	Welch Two Sample t-test	two.sided	0.000555631	-0.66941	NONE	FALSE	FALSE	FALSE
6610	FOXQ1	-287.04	301.496	588.536	-5.09359	2.06078e-06	85.7461	-399.072	-175.009	Welch Two Sample t-test	two.sided	0.00058459	-0.964993	NONE	FALSE	FALSE	FALSE
12908	PARD3B	-17.2274	17.2239	34.4513	-4.94801	2.1097e-06	140.698	-24.1106	-10.3442	Welch Two Sample t-test	two.sided	0.00058459	-1.00015	NONE	FALSE	FALSE	FALSE
13044	PCDHGC5	-104.88	66.6096	171.49	-4.96425	2.08162e-06	132.533	-146.67	-63.0903	Welch Two Sample t-test	two.sided	0.00058459	-1.36432	NONE	FALSE	FALSE	FALSE
11596	NCOA6	-505.276	1358.73	1864.01	-5.14805	2.29536e-06	70.2295	-701.017	-309.535	Welch Two Sample t-test	two.sided	0.000595952	-0.456148	NONE	FALSE	FALSE	TRUE
13380	PIGN	-162.109	407.746	569.855	-5.25206	2.32215e-06	57.008	-223.917	-100.302	Welch Two Sample t-test	two.sided	0.000595952	-0.482925	NONE	FALSE	FALSE	FALSE
14626	RASA1	-230.968	564.953	795.92	-5.31801	2.27204e-06	51.7095	-318.13	-143.805	Welch Two Sample t-test	two.sided	0.000595952	-0.494494	NONE	FALSE	FALSE	FALSE
15756	SERINC5	-129.134	170.281	299.414	-5.24243	2.32748e-06	57.9111	-178.443	-79.8251	Welch Two Sample t-test	two.sided	0.000595952	-0.81423	NONE	FALSE	FALSE	FALSE
20087	ZNF367	-113.458	201.759	315.217	-5.09261	2.22384e-06	81.7472	-157.779	-69.1358	Welch Two Sample t-test	two.sided	0.000595952	-0.64371	NONE	FALSE	FALSE	TRUE
20271	ZNF623	-107.631	369.676	477.307	-5.20503	2.18076e-06	64.1393	-148.94	-66.3235	Welch Two Sample t-test	two.sided	0.000595952	-0.368658	NONE	FALSE	FALSE	FALSE
20175	ZNF510	-43.0673	143.963	187.03	-5.22884	2.38654e-06	58.6129	-59.5508	-26.5839	Welch Two Sample t-test	two.sided	0.000603436	-0.377575	NONE	FALSE	FALSE	FALSE
4672	DCHS2	-21.3818	11.2373	32.6191	-4.77583	2.50647e-06	404.55	-30.1831	-12.5806	Welch Two Sample t-test	two.sided	0.000625938	-1.53743	NONE	FALSE	FALSE	FALSE
7188	GOLGB1	-804.668	2548.09	3352.76	-5.22498	2.54847e-06	57.1702	-1113.04	-496.3	Welch Two Sample t-test	two.sided	0.000628665	-0.395932	NONE	FALSE	FALSE	FALSE
8896	KIAA0240	-128.192	315.631	443.823	-5.23921	2.76431e-06	53.7055	-177.253	-79.1308	Welch Two Sample t-test	two.sided	0.00066692	-0.491745	NONE	FALSE	FALSE	FALSE
11365	MYCBP2	-876.53	1559.38	2435.91	-5.22272	2.76949e-06	55.1635	-1212.85	-540.214	Welch Two Sample t-test	two.sided	0.00066692	-0.643489	NONE	FALSE	FALSE	TRUE
3750	CIC	-439.363	1591.14	2030.51	-5.20195	2.88635e-06	56.0621	-608.555	-270.171	Welch Two Sample t-test	two.sided	0.000678896	-0.351776	NONE	FALSE	FALSE	TRUE
13327	PHIP	-285.776	893.901	1179.68	-5.1208	2.87101e-06	65.6673	-397.208	-174.343	Welch Two Sample t-test	two.sided	0.000678896	-0.400205	NONE	FALSE	FALSE	FALSE
11540	NAV2	-555.438	840.456	1395.89	-5.05362	3.36176e-06	69.4813	-774.672	-336.203	Welch Two Sample t-test	two.sided	0.000775492	-0.731945	NONE	FALSE	FALSE	TRUE
15959	SHISA2	-265.117	143.245	408.363	-4.74485	3.37706e-06	271.582	-375.12	-155.115	Welch Two Sample t-test	two.sided	0.000775492	-1.51136	NONE	FALSE	FALSE	FALSE
20006	ZNF24	-292.371	1003.02	1295.4	-5.07751	3.41204e-06	65.333	-407.358	-177.384	Welch Two Sample t-test	two.sided	0.000775492	-0.369036	NONE	FALSE	FALSE	TRUE
8827	KCTD15	-360.534	1073.66	1434.19	-5.12209	3.56223e-06	58.3566	-501.412	-219.655	Welch Two Sample t-test	two.sided	0.000783226	-0.417703	NONE	FALSE	FALSE	FALSE
10425	LZTFL1	-67.8224	204.38	272.203	-5.07574	3.54273e-06	64.2	-94.5146	-41.1302	Welch Two Sample t-test	two.sided	0.000783226	-0.413425	NONE	FALSE	FALSE	FALSE
19699	YTHDC2	-190.992	464.091	655.083	-5.21121	3.49836e-06	50.4612	-264.589	-117.395	Welch Two Sample t-test	two.sided	0.000783226	-0.49727	NONE	FALSE	FALSE	FALSE
3367	CDC14C	-4.16557	6.9858	11.1514	-5.06271	3.62027e-06	65.2026	-5.80871	-2.52243	Welch Two Sample t-test	two.sided	0.000784104	-0.674724	NONE	FALSE	FALSE	FALSE
12804	P2RY1	-224.22	194.887	419.107	-5.08985	3.68251e-06	61.0501	-312.306	-136.133	Welch Two Sample t-test	two.sided	0.000784104	-1.10468	NONE	FALSE	FALSE	FALSE
13978	PRDM10	-64.495	199.789	264.284	-5.19806	3.67651e-06	50.3777	-89.4116	-39.5784	Welch Two Sample t-test	two.sided	0.000784104	-0.403612	NONE	FALSE	FALSE	FALSE
5836	FAM106C	-1.55129	1.56928	3.12057	-4.79556	3.81838e-06	152.815	-2.19037	-0.912211	Welch Two Sample t-test	two.sided	0.000804565	-0.991707	NONE	FALSE	FALSE	FALSE
9657	LOC100129550	-106.857	197.807	304.663	-5.08841	4.25877e-06	56.6857	-148.914	-64.7999	Welch Two Sample t-test	two.sided	0.000888107	-0.623126	NONE	FALSE	FALSE	FALSE
922	ARHGAP5	-677.833	1553.09	2230.92	-5.11686	4.45385e-06	52.6559	-943.575	-412.09	Welch Two Sample t-test	two.sided	0.00091931	-0.522499	NONE	FALSE	FALSE	FALSE
19846	ZFP14	-25.8436	54.2266	80.0702	-4.90958	4.81275e-06	79.0963	-36.321	-15.3662	Welch Two Sample t-test	two.sided	0.000973522	-0.562265	NONE	FALSE	FALSE	FALSE
20009	ZNF252	-105.154	400.69	505.844	-5.00807	4.79123e-06	62.4079	-147.121	-63.1871	Welch Two Sample t-test	two.sided	0.000973522	-0.336206	NONE	FALSE	FALSE	FALSE
11216	MSL2	-239.369	755.053	994.421	-4.84888	4.91108e-06	93.8391	-337.388	-141.35	Welch Two Sample t-test	two.sided	0.000983578	-0.39728	NONE	FALSE	FALSE	TRUE
8623	ITGB8	-721.303	1208.91	1930.21	-4.99064	5.00704e-06	63.1572	-1010.11	-432.494	Welch Two Sample t-test	two.sided	0.000992205	-0.675053	NONE	FALSE	FALSE	FALSE
18829	TTC30B	-42.9903	101.721	144.712	-4.96863	5.05226e-06	65.9816	-60.2653	-25.7152	Welch Two Sample t-test	two.sided	0.000992205	-0.508558	NONE	FALSE	FALSE	FALSE
4964	DLEU7	-2.38932	3.25283	5.64214	-4.8959	5.24722e-06	77.2461	-3.36105	-1.41759	Welch Two Sample t-test	two.sided	0.00102059	-0.79455	NONE	FALSE	FALSE	FALSE
8944	KIAA1147	-240.266	510.561	750.826	-4.93076	5.39865e-06	69.2227	-337.47	-143.062	Welch Two Sample t-test	two.sided	0.00104004	-0.556397	NONE	FALSE	FALSE	FALSE
14274	PTAR1	-204.999	501.805	706.804	-5.0563	5.4509e-06	52.9715	-286.319	-123.678	Welch Two Sample t-test	two.sided	0.0010402	-0.494183	NONE	FALSE	FALSE	FALSE
10318	LRRK1	-156.924	373.651	530.575	-5.00907	5.54895e-06	57.3542	-219.648	-94.1989	Welch Two Sample t-test	two.sided	0.00104095	-0.505864	NONE	FALSE	FALSE	FALSE
14385	PURB	-480.308	1945.16	2425.47	-5.00598	5.55779e-06	57.6559	-672.391	-288.225	Welch Two Sample t-test	two.sided	0.00104095	-0.318374	NONE	FALSE	FALSE	TRUE
10373	LUZP2	-13.3697	6.64379	20.0135	-4.57457	6.75292e-06	331.323	-19.1189	-7.62047	Welch Two Sample t-test	two.sided	0.00123424	-1.59089	NONE	FALSE	FALSE	FALSE
17702	TBC1D5	-246.866	641.615	888.481	-4.99782	6.77282e-06	52.6663	-345.954	-147.778	Welch Two Sample t-test	two.sided	0.00123424	-0.469634	NONE	FALSE	FALSE	FALSE
20309	ZNF678	-10.3541	19.2865	29.6406	-4.93416	6.71096e-06	60.0696	-14.5516	-6.15669	Welch Two Sample t-test	two.sided	0.00123424	-0.619986	NONE	FALSE	FALSE	FALSE
5766	EXPH5	-134.091	252.393	386.484	-4.82092	7.3032e-06	74.949	-189.5	-78.6811	Welch Two Sample t-test	two.sided	0.00131901	-0.614735	FAV	FALSE	FALSE	FALSE
19758	ZBTB7A	-323.796	1114.86	1438.65	-5.00689	7.48326e-06	49.2367	-453.74	-193.852	Welch Two Sample t-test	two.sided	0.00133957	-0.36786	NONE	FALSE	FALSE	FALSE
3584	CEP97	-62.218	132.57	194.788	-4.8777	7.97372e-06	61.2892	-87.722	-36.7141	Welch Two Sample t-test	two.sided	0.00140254	-0.555151	NONE	FALSE	FALSE	FALSE
19574	WNK1	-1814.09	4001.88	5815.97	-4.93745	7.90973e-06	54.3239	-2550.61	-1077.57	Welch Two Sample t-test	two.sided	0.00140254	-0.539343	NONE	FALSE	FALSE	FALSE
2464	C3orf63	-295.601	948.957	1244.56	-4.92398	8.74823e-06	52.7492	-416.026	-175.177	Welch Two Sample t-test	two.sided	0.00151641	-0.391219	NONE	FALSE	FALSE	FALSE
3075	CCDC144B	-7.5532	8.0709	15.6241	-4.70225	8.77098e-06	94.3527	-10.7424	-4.36402	Welch Two Sample t-test	two.sided	0.00151641	-0.952972	NONE	FALSE	FALSE	FALSE
8500	INTS6	-191.215	658.057	849.272	-4.90204	9.07141e-06	53.9565	-269.422	-113.009	Welch Two Sample t-test	two.sided	0.00155505	-0.368015	NONE	FALSE	FALSE	TRUE
795	APCDD1	-635.516	985.607	1621.12	-4.65075	9.22734e-06	110.45	-906.308	-364.724	Welch Two Sample t-test	two.sided	0.00156849	-0.717909	NONE	FALSE	FALSE	FALSE
19946	ZNF148	-304.795	849.274	1154.07	-4.89012	9.89046e-06	52.6209	-429.831	-179.758	Welch Two Sample t-test	two.sided	0.0016672	-0.442427	NONE	FALSE	FALSE	TRUE
13131	PDE8B	-8.81175	12.7955	21.6072	-4.525	9.99267e-06	214.882	-12.6501	-4.9734	Welch Two Sample t-test	two.sided	0.00167051	-0.75588	NONE	FALSE	FALSE	FALSE
18069	TM9SF4	-661.019	2046.75	2707.77	-4.8958	1.01577e-05	51.2852	-932.041	-389.996	Welch Two Sample t-test	two.sided	0.00168419	-0.40377	NONE	FALSE	FALSE	FALSE
10675	MCCD1	-0.0364741	0	0.0364741	-4.45558	1.05298e-05	458	-0.0525612	-0.020387	Welch Two Sample t-test	two.sided	0.00173167	#DIV/0!	NONE	FALSE	FALSE	FALSE
19586	WNT3	-18.3795	22.6219	41.0014	-4.48642	1.08464e-05	262.248	-26.4461	-10.3129	Welch Two Sample t-test	two.sided	0.00176937	-0.857953	NONE	FALSE	FALSE	FALSE
10613	MARVELD2	-79.9874	226.744	306.731	-4.8328	1.12514e-05	54.8481	-113.158	-46.8165	Welch Two Sample t-test	two.sided	0.00182074	-0.435912	NONE	FALSE	FALSE	FALSE
10705	MDFIC	-197.301	546.27	743.571	-4.81112	1.13815e-05	57.0547	-279.419	-115.183	Welch Two Sample t-test	two.sided	0.00182719	-0.444855	NONE	FALSE	FALSE	FALSE
19727	ZBTB11	-184.597	601.846	786.443	-4.86134	1.16662e-05	50.7354	-260.84	-108.354	Welch Two Sample t-test	two.sided	0.001857	-0.385948	NONE	FALSE	FALSE	TRUE
12885	PAPD4	-150.76	568.145	718.905	-4.87552	1.21646e-05	48.2896	-212.923	-88.5971	Welch Two Sample t-test	two.sided	0.00189281	-0.339542	NONE	FALSE	FALSE	FALSE
7279	GPR149	-6.7012	1.3506	8.0518	-4.41739	1.23335e-05	484.477	-9.68192	-3.72048	Welch Two Sample t-test	two.sided	0.00190445	-2.57572	NONE	FALSE	FALSE	FALSE
17308	STAG1	-282.391	633.289	915.68	-4.80126	1.28202e-05	54.2023	-400.3	-164.482	Welch Two Sample t-test	two.sided	0.00195498	-0.531979	NONE	FALSE	FALSE	TRUE
18500	TP73	-161.909	290.957	452.866	-4.68023	1.28541e-05	73.116	-230.853	-92.9646	Welch Two Sample t-test	two.sided	0.00195498	-0.638278	FAV	FALSE	FALSE	TRUE
10501	MAML3	-76.2018	123.765	199.967	-4.66174	1.30468e-05	76.4221	-108.755	-43.6484	Welch Two Sample t-test	two.sided	0.00196948	-0.692158	NONE	FALSE	FALSE	TRUE
16307	SLC39A6	-945.899	2059.84	3005.74	-4.74285	1.35137e-05	59.7407	-1344.87	-546.93	Welch Two Sample t-test	two.sided	0.00202486	-0.545187	NONE	FALSE	FALSE	FALSE
16437	SLITRK6	-256.447	251.439	507.886	-4.55587	1.37104e-05	108.68	-368.014	-144.879	Welch Two Sample t-test	two.sided	0.00203922	-1.0143	DEFAV	FALSE	FALSE	FALSE
5211	DTHD1	-4.5728	4.01678	8.58959	-4.46936	1.38475e-05	179.921	-6.59171	-2.5539	Welch Two Sample t-test	two.sided	0.00204457	-1.09655	NONE	FALSE	FALSE	FALSE
3895	CLSTN1	-3323.51	9615.27	12938.8	-4.72822	1.44653e-05	59.1213	-4729.97	-1917.05	Welch Two Sample t-test	two.sided	0.00210569	-0.428302	NONE	FALSE	FALSE	FALSE
9627	LNX2	-194.129	486.843	680.973	-4.7527	1.44696e-05	55.8776	-275.958	-112.301	Welch Two Sample t-test	two.sided	0.00210569	-0.484139	NONE	FALSE	FALSE	FALSE
5677	ERMAP	-70.9649	211.215	282.18	-4.74933	1.47386e-05	55.6465	-100.902	-41.0281	Welch Two Sample t-test	two.sided	0.00211693	-0.417903	NONE	FALSE	FALSE	FALSE
9716	LOC100170939	-14.3251	22.6713	36.9964	-4.67867	1.47561e-05	66.0934	-20.438	-8.21219	Welch Two Sample t-test	two.sided	0.00211693	-0.706518	NONE	FALSE	FALSE	FALSE
7393	GRHL2	-452.266	1160.57	1612.83	-4.75009	1.6549e-05	51.72	-643.347	-261.184	Welch Two Sample t-test	two.sided	0.00229109	-0.474766	NONE	FALSE	FALSE	TRUE
8244	IFNA13	-0.566431	0.323312	0.889743	-4.47518	1.66497e-05	128.324	-0.816868	-0.315993	Welch Two Sample t-test	two.sided	0.00229109	-1.46046	NONE	FALSE	FALSE	FALSE
8652	IVNS1ABP	-1367.77	3566.8	4934.57	-4.65488	1.66048e-05	64.5806	-1954.67	-780.867	Welch Two Sample t-test	two.sided	0.00229109	-0.468294	NONE	FALSE	FALSE	TRUE
13852	PPIP5K2	-146.785	397.41	544.195	-4.77718	1.65399e-05	48.9934	-208.532	-85.0382	Welch Two Sample t-test	two.sided	0.00229109	-0.453496	NONE	FALSE	FALSE	FALSE
15773	SERPINB13	-1436.67	1548.1	2984.78	-4.51407	1.64405e-05	106.741	-2067.62	-805.731	Welch Two Sample t-test	two.sided	0.00229109	-0.947121	NONE	FALSE	FALSE	TRUE
12054	NR2C2	-208.597	502.899	711.496	-4.74316	1.6562e-05	52.4518	-296.828	-120.366	Welch Two Sample t-test	two.sided	0.00229109	-0.500586	FAV	FALSE	FALSE	TRUE
14853	RFX7	-153.653	411.439	565.092	-4.72073	1.70161e-05	54.1315	-218.905	-88.4007	Welch Two Sample t-test	two.sided	0.00232568	-0.457807	NONE	FALSE	FALSE	FALSE
9701	LOC100133612	-1.82704	2.96746	4.7945	-4.46988	1.7621e-05	122.197	-2.63618	-1.0179	Welch Two Sample t-test	two.sided	0.00233271	-0.692151	NONE	FALSE	FALSE	FALSE
10417	LYST	-226.274	605.092	831.366	-4.68286	1.76344e-05	57.6717	-323.008	-129.54	Welch Two Sample t-test	two.sided	0.00233271	-0.458329	NONE	FALSE	FALSE	FALSE
13043	PCDHGC4	-2.59937	2.75704	5.35641	-4.39709	1.7333e-05	212.586	-3.76465	-1.43409	Welch Two Sample t-test	two.sided	0.00233271	-0.958147	NONE	FALSE	FALSE	FALSE
13170	PDS5B	-166.832	545.476	712.308	-4.72398	1.73024e-05	53.1885	-237.661	-96.003	Welch Two Sample t-test	two.sided	0.00233271	-0.384986	NONE	FALSE	FALSE	TRUE
19478	WDR31	-12.057	20.0353	32.0923	-4.67151	1.76961e-05	59.1345	-17.2212	-6.89272	Welch Two Sample t-test	two.sided	0.00233271	-0.679681	NONE	FALSE	FALSE	FALSE
10622	MAST4	-485.585	815.834	1301.42	-4.69128	1.77594e-05	56.2761	-692.914	-278.256	Welch Two Sample t-test	two.sided	0.00233271	-0.673738	FAV	FALSE	FALSE	FALSE
7245	GPNMB	-7673.26	9903.78	17577	-4.62482	1.79477e-05	66.1313	-10985.7	-4360.79	Welch Two Sample t-test	two.sided	0.00234224	-0.827641	NONE	FALSE	FALSE	FALSE
11209	MSH3	-85.9204	288.14	374.061	-4.73364	1.82176e-05	50.4964	-122.369	-49.4719	Welch Two Sample t-test	two.sided	0.00236221	-0.376501	NONE	FALSE	FALSE	TRUE
4089	CORIN	-17.6867	20.6338	38.3204	-4.41193	1.86575e-05	161.4	-25.6032	-9.77016	Welch Two Sample t-test	two.sided	0.00240385	-0.893108	NONE	FALSE	FALSE	TRUE
8960	KIAA1328	-17.6133	56.0409	73.6542	-4.57981	1.94339e-05	70.7828	-25.2821	-9.94447	Welch Two Sample t-test	two.sided	0.00248803	-0.394287	NONE	FALSE	FALSE	FALSE
3133	CCDC60	-5.06502	1.63894	6.70396	-4.31164	2.03131e-05	410.667	-7.37426	-2.75578	Welch Two Sample t-test	two.sided	0.00258424	-2.03225	NONE	FALSE	FALSE	FALSE
5720	ETV1	-75.3429	92.7811	168.124	-4.44468	2.09085e-05	111.289	-108.932	-41.7538	Welch Two Sample t-test	two.sided	0.00261072	-0.857623	NONE	FALSE	FALSE	FALSE
18474	TOPBP1	-369.076	1077.35	1446.43	-4.57501	2.06671e-05	68.2803	-530.043	-208.109	Welch Two Sample t-test	two.sided	0.00261072	-0.425005	NONE	FALSE	FALSE	TRUE
18621	TRIM33	-192.458	704.574	897.032	-4.68573	2.07893e-05	51.4844	-274.897	-110.019	Welch Two Sample t-test	two.sided	0.00261072	-0.348408	FAV	FALSE	FALSE	TRUE
7696	HEATR5B	-167.175	468.327	635.501	-4.68883	2.20798e-05	49.2792	-238.814	-95.5359	Welch Two Sample t-test	two.sided	0.00273696	-0.44038	NONE	FALSE	FALSE	FALSE
14668	RBAK	-121.727	432.144	553.871	-4.63364	2.21901e-05	55.4807	-174.364	-69.0905	Welch Two Sample t-test	two.sided	0.00273696	-0.358039	NONE	FALSE	FALSE	TRUE
2597	C6orf186	-2.68542	1.59373	4.27915	-4.29057	2.29589e-05	358.191	-3.9163	-1.45454	Welch Two Sample t-test	two.sided	0.0027887	-1.42492	NONE	FALSE	FALSE	FALSE
3088	CCDC155	-6.45159	1.56836	8.01995	-4.27502	2.30232e-05	484.73	-9.41684	-3.48633	Welch Two Sample t-test	two.sided	0.0027887	-2.35434	NONE	FALSE	FALSE	FALSE
4031	COL4A5	-642.919	1155.22	1798.14	-4.58604	2.27812e-05	61.3622	-923.213	-362.624	Welch Two Sample t-test	two.sided	0.0027887	-0.638336	NONE	FALSE	FALSE	FALSE
13502	PLA2R1	-191.156	308.99	500.145	-4.50885	2.34286e-05	75.5833	-275.602	-106.71	Welch Two Sample t-test	two.sided	0.00282092	-0.694789	NONE	FALSE	FALSE	FALSE
797	APC	-226.494	557.277	783.771	-4.61441	2.39033e-05	55.1953	-324.853	-128.135	Welch Two Sample t-test	two.sided	0.00282758	-0.492038	NONE	FALSE	FALSE	TRUE
4874	DHFRL1	-51.2885	138.629	189.918	-4.58165	2.38075e-05	60.0747	-73.68	-28.8971	Welch Two Sample t-test	two.sided	0.00282758	-0.454143	NONE	FALSE	FALSE	FALSE
13308	PHF14	-143.904	724.896	868.8	-4.56479	2.36831e-05	63.1175	-206.899	-80.9089	Welch Two Sample t-test	two.sided	0.00282758	-0.26125	NONE	FALSE	FALSE	TRUE
3737	CHST9	-49.0954	11.7603	60.8557	-4.26476	2.42564e-05	464.535	-71.7173	-26.4736	Welch Two Sample t-test	two.sided	0.00285267	-2.37147	NONE	FALSE	FALSE	FALSE
16151	SLC24A1	-44.0574	135.174	179.231	-4.60502	2.47941e-05	55.0421	-63.2303	-24.8845	Welch Two Sample t-test	two.sided	0.00289574	-0.407006	NONE	FALSE	FALSE	FALSE
19966	ZNF189	-67.8444	265.618	333.462	-4.56847	2.4909e-05	60.1376	-97.5486	-38.1402	Welch Two Sample t-test	two.sided	0.00289574	-0.328172	NONE	FALSE	FALSE	FALSE
1380	BAZ2B	-161.454	419.818	581.272	-4.6039	2.56194e-05	53.9641	-231.765	-91.144	Welch Two Sample t-test	two.sided	0.00296131	-0.46945	NONE	FALSE	FALSE	FALSE
4644	DBX2	-5.78172	1.11571	6.89743	-4.24256	2.63873e-05	494.667	-8.45928	-3.10415	Welch Two Sample t-test	two.sided	0.00302597	-2.6281	NONE	FALSE	FALSE	FALSE
13319	PHF2	-278.387	861.23	1139.62	-4.60762	2.64779e-05	52.3262	-399.608	-157.165	Welch Two Sample t-test	two.sided	0.00302597	-0.404078	NONE	FALSE	FALSE	TRUE
967	ARL15	-90.5346	173.11	263.645	-4.58581	2.68713e-05	54.5097	-130.107	-50.9621	Welch Two Sample t-test	two.sided	0.00305367	-0.606904	NONE	FALSE	FALSE	FALSE
10856	MGA	-215.252	698.675	913.927	-4.52729	2.72042e-05	62.887	-310.268	-120.237	Welch Two Sample t-test	two.sided	0.00305884	-0.387458	NONE	FALSE	FALSE	TRUE
13033	PCDHGA9	-25.936	24.2244	50.1604	-4.33192	2.72193e-05	147.175	-37.7679	-14.1041	Welch Two Sample t-test	two.sided	0.00305884	-1.05009	NONE	FALSE	FALSE	FALSE
2925	CAPN7	-104.196	372.046	476.242	-4.60605	2.74082e-05	51.3222	-149.603	-58.7881	Welch Two Sample t-test	two.sided	0.00306306	-0.356213	NONE	FALSE	FALSE	FALSE
18955	TXNDC16	-55.9791	132.055	188.034	-4.3696	2.93221e-05	105.046	-81.3809	-30.5773	Welch Two Sample t-test	two.sided	0.00324113	-0.509856	NONE	FALSE	FALSE	FALSE
105	ABO	-43.0354	39.1641	82.1995	-4.35033	3.06573e-05	109.359	-62.6411	-23.4296	Welch Two Sample t-test	two.sided	0.00325746	-1.0696	NONE	FALSE	FALSE	FALSE
5829	FAM102B	-120.326	288.511	408.837	-4.49487	3.06763e-05	62.6444	-173.827	-66.8251	Welch Two Sample t-test	two.sided	0.00325746	-0.502899	NONE	FALSE	FALSE	FALSE
5856	FAM116A	-125.93	492.066	617.996	-4.57905	2.98465e-05	51.5436	-181.126	-70.7326	Welch Two Sample t-test	two.sided	0.00325746	-0.328744	NONE	FALSE	FALSE	FALSE
9080	KLF13	-1113.22	2786.76	3899.97	-4.57983	2.98786e-05	51.4148	-1601.1	-625.33	Welch Two Sample t-test	two.sided	0.00325746	-0.484877	NONE	FALSE	FALSE	FALSE
10818	MEX3C	-259.033	710.329	969.362	-4.59673	3.07581e-05	48.5938	-372.3	-145.767	Welch Two Sample t-test	two.sided	0.00325746	-0.448549	NONE	FALSE	FALSE	FALSE
13035	PCDHGB2	-52.7559	51.6287	104.385	-4.38647	3.04988e-05	92.4382	-76.641	-28.8709	Welch Two Sample t-test	two.sided	0.00325746	-1.01566	NONE	FALSE	FALSE	FALSE
17855	TET2	-241.016	601.964	842.98	-4.55327	3.00504e-05	54.5211	-347.116	-134.916	Welch Two Sample t-test	two.sided	0.00325746	-0.485821	NONE	FALSE	FALSE	FALSE
19776	ZC3H4	-203.576	880.953	1084.53	-4.58162	3.06748e-05	50.3169	-292.809	-114.343	Welch Two Sample t-test	two.sided	0.00325746	-0.299931	NONE	FALSE	FALSE	TRUE
11849	NIPAL2	-114.98	212.924	327.904	-4.52929	3.11752e-05	56.3672	-165.827	-64.1333	Welch Two Sample t-test	two.sided	0.00328444	-0.622934	NONE	FALSE	FALSE	FALSE
5359	EEF2K	-262.529	907.755	1170.28	-4.53267	3.18874e-05	54.9758	-378.603	-146.455	Welch Two Sample t-test	two.sided	0.00329038	-0.366484	NONE	FALSE	FALSE	FALSE
9094	KLHDC10	-143.104	364.697	507.801	-4.56754	3.20297e-05	50.4581	-206.019	-80.1886	Welch Two Sample t-test	two.sided	0.00329038	-0.477564	NONE	FALSE	FALSE	TRUE
16254	SLC34A2	-256.598	90.3356	346.934	-4.20096	3.19231e-05	460.694	-376.629	-136.567	Welch Two Sample t-test	two.sided	0.00329038	-1.94129	NONE	FALSE	FALSE	FALSE
17819	TDRD9	-39.0832	6.49715	45.5804	-4.2009	3.18272e-05	469.285	-57.3649	-20.8015	Welch Two Sample t-test	two.sided	0.00329038	-2.81053	NONE	FALSE	FALSE	FALSE
20051	ZNF317	-142.095	629.167	771.262	-4.45133	3.20449e-05	68.9067	-205.779	-78.4111	Welch Two Sample t-test	two.sided	0.00329038	-0.293778	NONE	FALSE	FALSE	FALSE
8678	JMY	-150.447	477.801	628.248	-4.50106	3.24204e-05	58.9397	-217.332	-83.5628	Welch Two Sample t-test	two.sided	0.00329548	-0.394925	NONE	FALSE	FALSE	TRUE
20284	ZNF644	-165.056	608.663	773.72	-4.546	3.23799e-05	52.6463	-237.893	-92.2202	Welch Two Sample t-test	two.sided	0.00329548	-0.346167	NONE	FALSE	FALSE	FALSE
17327	STARD6	-0.0931392	0.0268366	0.119976	-4.28198	3.26295e-05	152.514	-0.136112	-0.0501662	Welch Two Sample t-test	two.sided	0.00330015	-2.16047	NONE	FALSE	FALSE	FALSE
367	AFAP1	-330.001	848.515	1178.52	-4.47376	3.29423e-05	62.8296	-477.414	-182.588	Welch Two Sample t-test	two.sided	0.0033152	-0.47396	NONE	FALSE	FALSE	FALSE
1253	ATRX	-306.07	946.391	1252.46	-4.52512	3.31796e-05	54.4316	-441.652	-170.488	Welch Two Sample t-test	two.sided	0.00332256	-0.404258	NONE	FALSE	FALSE	TRUE
9679	LOC100131193	-6.81486	15.7066	22.5214	-4.41186	3.35846e-05	75.422	-9.89172	-3.738	Welch Two Sample t-test	two.sided	0.00334655	-0.51993	NONE	FALSE	FALSE	FALSE
10298	LRRC58	-413.113	1115.91	1529.02	-4.54481	3.41807e-05	50.8561	-595.61	-230.616	Welch Two Sample t-test	two.sided	0.00335932	-0.45439	NONE	FALSE	FALSE	FALSE
10912	MIER3	-91.1397	292.617	383.756	-4.55402	3.43133e-05	49.6724	-131.344	-50.9358	Welch Two Sample t-test	two.sided	0.00335932	-0.391178	NONE	FALSE	FALSE	TRUE
14535	RABL3	-106.443	460.805	567.248	-4.50868	3.4377e-05	55.2739	-153.751	-59.136	Welch Two Sample t-test	two.sided	0.00335932	-0.299824	NONE	FALSE	FALSE	FALSE
17649	TAS2R38	-0.516192	0.3599	0.876092	-4.36197	3.42057e-05	90.1143	-0.751289	-0.281094	Welch Two Sample t-test	two.sided	0.00335932	-1.28349	NONE	FALSE	FALSE	FALSE
2443	C3orf34	-42.2415	92.8316	135.073	-4.38937	3.46286e-05	79.487	-61.395	-23.0881	Welch Two Sample t-test	two.sided	0.00336415	-0.541053	NONE	FALSE	FALSE	FALSE
8643	ITPR2	-294.51	607.188	901.698	-4.45581	3.47591e-05	63.351	-426.577	-162.442	Welch Two Sample t-test	two.sided	0.00336415	-0.570501	NONE	FALSE	FALSE	TRUE
3540	CELSR1	-1427.82	3162.63	4590.45	-4.47541	3.62707e-05	57.9058	-2066.46	-789.174	Welch Two Sample t-test	two.sided	0.00349373	-0.53751	NONE	FALSE	FALSE	TRUE
3617	CFTR	-13.2162	6.17414	19.3903	-4.16957	3.66844e-05	445.627	-19.4455	-6.9868	Welch Two Sample t-test	two.sided	0.00350025	-1.65103	NONE	FALSE	FALSE	FALSE
18705	TRPC6	-33.84	61.2064	95.0464	-4.36744	3.65435e-05	81.8159	-49.2542	-18.4257	Welch Two Sample t-test	two.sided	0.00350025	-0.634949	NONE	FALSE	FALSE	FALSE
15115	ROBO2	-38.8493	28.7094	67.5587	-4.22369	3.7014e-05	192.982	-56.9907	-20.7078	Welch Two Sample t-test	two.sided	0.00351512	-1.23462	NONE	FALSE	FALSE	FALSE
11728	NEDD1	-182.473	525.673	708.147	-4.45456	3.74041e-05	59.8593	-264.416	-100.531	Welch Two Sample t-test	two.sided	0.00353556	-0.429882	NONE	FALSE	FALSE	TRUE
11974	NOTCH1	-888.566	1817.55	2706.12	-4.40782	3.8954e-05	66.5461	-1290.99	-486.143	Welch Two Sample t-test	two.sided	0.00366494	-0.574227	NONE	FALSE	FALSE	TRUE
16932	SNX16	-78.6396	215.637	294.276	-4.46714	3.9156e-05	55.8029	-113.907	-43.3718	Welch Two Sample t-test	two.sided	0.00366689	-0.448569	NONE	FALSE	FALSE	FALSE
14382	PUM1	-442.797	1872.45	2315.24	-4.52839	3.97403e-05	47.6749	-639.436	-246.157	Welch Two Sample t-test	two.sided	0.00370446	-0.306239	NONE	FALSE	FALSE	TRUE
7191	GOLPH3L	-168.519	436.069	604.588	-4.45209	4.12858e-05	55.7483	-244.353	-92.6857	Welch Two Sample t-test	two.sided	0.00383087	-0.471397	NONE	FALSE	FALSE	FALSE
1367	BAT2L1	-1198.85	4500.04	5698.89	-4.41377	4.2182e-05	60.9771	-1741.98	-655.716	Welch Two Sample t-test	two.sided	0.00389616	-0.340743	NONE	FALSE	FALSE	FALSE
11860	NKAIN2	-22.5163	18.1659	40.6822	-4.17566	4.27755e-05	220.77	-33.1433	-11.8894	Welch Two Sample t-test	two.sided	0.00393301	-1.16317	NONE	FALSE	FALSE	FALSE
16448	SMAD2	-377.05	1354.84	1731.89	-4.42679	4.30593e-05	57.7622	-547.56	-206.54	Welch Two Sample t-test	two.sided	0.00394119	-0.354226	NONE	FALSE	FALSE	TRUE
19789	ZCCHC14	-253.688	791.65	1045.34	-4.45434	4.42195e-05	52.6214	-367.941	-139.436	Welch Two Sample t-test	two.sided	0.00402915	-0.401036	NONE	FALSE	FALSE	FALSE
19968	ZNF192	-78.4335	140.318	218.752	-4.42867	4.49724e-05	55.5207	-113.918	-42.9485	Welch Two Sample t-test	two.sided	0.00407938	-0.640592	NONE	FALSE	FALSE	FALSE
20174	ZNF507	-107.586	416.79	524.376	-4.3874	4.52896e-05	62.0935	-156.602	-58.5695	Welch Two Sample t-test	two.sided	0.00408981	-0.331281	NONE	FALSE	FALSE	FALSE
6127	FAM81A	-17.2819	20.6504	37.9324	-4.19989	4.58378e-05	148.614	-25.4131	-9.15076	Welch Two Sample t-test	two.sided	0.00410752	-0.877258	NONE	FALSE	FALSE	FALSE
9054	KILLIN	-7.05281	17.8219	24.8747	-4.41083	4.58918e-05	57.361	-10.2543	-3.85136	Welch Two Sample t-test	two.sided	0.00410752	-0.481028	NONE	FALSE	FALSE	FALSE
13050	PCGF3	-205.658	987.064	1192.72	-4.39287	4.62458e-05	60.0037	-299.304	-112.011	Welch Two Sample t-test	two.sided	0.00412097	-0.273042	FAV	FALSE	FALSE	TRUE
17598	TAF2	-269.612	789.827	1059.44	-4.46111	4.78809e-05	48.8704	-391.071	-148.153	Welch Two Sample t-test	two.sided	0.00424796	-0.423692	NONE	FALSE	FALSE	TRUE
2974	CASP8AP2	-109.353	288.532	397.886	-4.40603	4.90134e-05	55.1408	-159.089	-59.6178	Welch Two Sample t-test	two.sided	0.00431857	-0.463621	NONE	FALSE	FALSE	TRUE
3429	CDHR1	-307.883	375.877	683.76	-4.26464	4.92553e-05	90.128	-451.307	-164.459	Welch Two Sample t-test	two.sided	0.00431857	-0.86323	NONE	FALSE	FALSE	FALSE
10658	MBTD1	-82.6572	251.635	334.292	-4.41256	4.93172e-05	53.9282	-120.214	-45.1001	Welch Two Sample t-test	two.sided	0.00431857	-0.409777	NONE	FALSE	FALSE	TRUE
9895	LOC285629	-20.36	21.2915	41.6516	-4.19935	5.114e-05	122.113	-29.9578	-10.7623	Welch Two Sample t-test	two.sided	0.00443974	-0.96809	NONE	FALSE	FALSE	FALSE
10963	MLL	-305.918	949.186	1255.1	-4.36977	5.09569e-05	59.15	-445.997	-165.84	Welch Two Sample t-test	two.sided	0.00443974	-0.403045	NONE	FALSE	FALSE	FALSE
19295	VANGL2	-486.94	978.642	1465.58	-4.39232	5.13953e-05	55.1073	-709.102	-264.778	Welch Two Sample t-test	two.sided	0.00444284	-0.58262	NONE	FALSE	FALSE	FALSE
2254	C20orf12	-13.6243	28.6505	42.2747	-4.23778	5.19313e-05	95.8423	-20.006	-7.24249	Welch Two Sample t-test	two.sided	0.00444516	-0.561236	NONE	FALSE	FALSE	FALSE
7218	GPATCH8	-289.859	1028.88	1318.74	-4.44638	5.20814e-05	47.6646	-420.956	-158.762	Welch Two Sample t-test	two.sided	0.00444516	-0.358083	NONE	FALSE	FALSE	FALSE
12822	PABPC1	-7703.99	27701.8	35405.7	-4.3924	5.16554e-05	54.8744	-11219.1	-4188.84	Welch Two Sample t-test	two.sided	0.00444516	-0.354006	NONE	FALSE	FALSE	FALSE
15720	SENP7	-66.5247	173.071	239.596	-4.37858	5.2664e-05	56.1148	-96.959	-36.0904	Welch Two Sample t-test	two.sided	0.004476	-0.469238	FAV	FALSE	FALSE	FALSE
7172	GOLGA6D	-0.0213259	0	0.0213259	-4.08006	5.31114e-05	458	-0.0315975	-0.0110543	Welch Two Sample t-test	two.sided	0.00449513	#DIV/0!	NONE	FALSE	FALSE	FALSE
4136	CPEB2	-234.408	470.89	705.298	-4.30935	5.48064e-05	67.0726	-342.979	-125.837	Welch Two Sample t-test	two.sided	0.0046001	-0.582842	NONE	FALSE	FALSE	FALSE
15468	SAP30L	-142.836	563.416	706.252	-4.33512	5.47679e-05	61.6864	-208.706	-76.9661	Welch Two Sample t-test	two.sided	0.0046001	-0.325982	FAV	FALSE	FALSE	TRUE
17096	SPG11	-280.607	901.852	1182.46	-4.42254	5.58099e-05	47.9749	-408.182	-153.032	Welch Two Sample t-test	two.sided	0.00466497	-0.390828	NONE	FALSE	FALSE	FALSE
17001	SOX5	-10.8612	8.65512	19.5163	-4.12851	5.8269e-05	162.261	-16.0561	-5.66622	Welch Two Sample t-test	two.sided	0.00485047	-1.17305	NONE	FALSE	FALSE	FALSE
12444	OR2L13	-1.0359	0.470463	1.50637	-4.07285	5.92706e-05	304.626	-1.5364	-0.53541	Welch Two Sample t-test	two.sided	0.00491363	-1.67892	NONE	FALSE	FALSE	FALSE
1300	B3GALT5	-11.3721	4.883	16.2551	-4.06754	6.00207e-05	316.812	-16.8728	-5.87138	Welch Two Sample t-test	two.sided	0.00491538	-1.73505	NONE	FALSE	FALSE	FALSE
2342	C22orf29	-177.425	711.623	889.048	-4.25999	5.99768e-05	73.1881	-260.428	-94.4219	Welch Two Sample t-test	two.sided	0.00491538	-0.321149	NONE	FALSE	FALSE	FALSE
18715	TRPS1	-255.096	591.17	846.266	-4.31774	5.98437e-05	60.1396	-373.27	-136.922	Welch Two Sample t-test	two.sided	0.00491538	-0.517538	FAV	FALSE	FALSE	TRUE
6297	FCHO2	-151.192	434.714	585.907	-4.35262	6.24272e-05	52.5153	-220.879	-81.5059	Welch Two Sample t-test	two.sided	0.00506494	-0.430603	NONE	FALSE	FALSE	FALSE
9182	KPRP	-343.96	133.42	477.38	-4.05029	6.27102e-05	359.15	-510.967	-176.952	Welch Two Sample t-test	two.sided	0.00506494	-1.83916	NONE	FALSE	FALSE	FALSE
14355	PTPRF	-4019.7	10960.1	14979.8	-4.33485	6.28485e-05	54.8287	-5878.18	-2161.22	Welch Two Sample t-test	two.sided	0.00506494	-0.450756	NONE	FALSE	FALSE	FALSE
17107	SPIN1	-491.103	1510.99	2002.09	-4.39921	6.25983e-05	46.6696	-715.725	-266.481	Welch Two Sample t-test	two.sided	0.00506494	-0.406015	NONE	FALSE	FALSE	TRUE
6195	FAT2	-2867.12	4801.81	7668.93	-4.35283	6.32459e-05	51.9456	-4188.89	-1545.35	Welch Two Sample t-test	two.sided	0.00507674	-0.675447	NONE	FALSE	FALSE	FALSE
872	ARAP2	-338.879	710.155	1049.03	-4.32526	6.58545e-05	54.179	-495.946	-181.811	Welch Two Sample t-test	two.sided	0.00518329	-0.562855	NONE	FALSE	FALSE	FALSE
1416	BCL2L11	-198.059	617.515	815.574	-4.31897	6.56188e-05	55.3146	-289.948	-106.169	Welch Two Sample t-test	two.sided	0.00518329	-0.401341	NONE	FALSE	FALSE	FALSE
6593	FOXK1	-469.891	1694.48	2164.38	-4.29601	6.5625e-05	59.2084	-688.741	-251.042	Welch Two Sample t-test	two.sided	0.00518329	-0.353105	NONE	FALSE	FALSE	TRUE
15842	SFRS12	-166.895	794.806	961.701	-4.32741	6.48939e-05	54.5155	-244.2	-89.5897	Welch Two Sample t-test	two.sided	0.00518329	-0.274986	NONE	FALSE	FALSE	FALSE
18422	TNKS2	-399.011	1305.67	1704.68	-4.3717	6.57064e-05	48.095	-582.516	-215.507	Welch Two Sample t-test	two.sided	0.00518329	-0.384713	NONE	FALSE	FALSE	FALSE
18370	TMX3	-199.035	665.143	864.178	-4.34668	6.62926e-05	50.8718	-290.969	-107.102	Welch Two Sample t-test	two.sided	0.00519754	-0.377665	NONE	FALSE	FALSE	FALSE
11471	NAA16	-54.8956	174.754	229.649	-4.328	6.6637e-05	53.2502	-80.3334	-29.4579	Welch Two Sample t-test	two.sided	0.00520438	-0.39411	NONE	FALSE	FALSE	FALSE
950	ARID1A	-628.039	2100.33	2728.37	-4.35352	6.74631e-05	49.3171	-917.893	-338.185	Welch Two Sample t-test	two.sided	0.00522852	-0.377423	NONE	FALSE	TRUE	TRUE
20102	ZNF397	-42.9884	118.858	161.847	-4.27987	6.72087e-05	60.9468	-63.0736	-22.9032	Welch Two Sample t-test	two.sided	0.00522852	-0.445385	NONE	FALSE	FALSE	FALSE
7724	HERC2	-492.288	1431.75	1924.04	-4.32091	6.81814e-05	53.2879	-720.777	-263.799	Welch Two Sample t-test	two.sided	0.00526402	-0.426357	NONE	FALSE	FALSE	TRUE
20016	ZNF260	-82.1485	276.895	359.044	-4.27723	6.95943e-05	59.5169	-120.573	-43.7243	Welch Two Sample t-test	two.sided	0.00532351	-0.374819	NONE	FALSE	FALSE	TRUE
20194	ZNF532	-452.536	1070.8	1523.34	-4.32942	6.97415e-05	51.1351	-662.367	-242.705	Welch Two Sample t-test	two.sided	0.00532351	-0.508545	NONE	FALSE	FALSE	FALSE
8937	KIAA1012	-217.973	636.545	854.518	-4.31902	7.02565e-05	52.2671	-319.232	-116.713	Welch Two Sample t-test	two.sided	0.00534267	-0.424848	NONE	FALSE	FALSE	FALSE
2755	C9orf172	-8.32597	7.5685	15.8945	-4.02019	7.20277e-05	331.703	-12.4	-4.25194	Welch Two Sample t-test	two.sided	0.00545684	-1.07045	NONE	FALSE	FALSE	FALSE
11592	NCOA2	-224.995	352.897	577.892	-4.29478	7.28715e-05	54.2362	-330.016	-119.974	Welch Two Sample t-test	two.sided	0.00550016	-0.711552	NONE	FALSE	FALSE	TRUE
20007	ZNF250	-58.8287	175.105	233.933	-4.2821	7.35763e-05	55.8015	-86.3519	-31.3054	Welch Two Sample t-test	two.sided	0.00553272	-0.41788	NONE	FALSE	FALSE	FALSE
16045	SKI	-438.829	1523.79	1962.62	-4.28326	7.58543e-05	54.1691	-644.218	-233.44	Welch Two Sample t-test	two.sided	0.00566579	-0.365116	NONE	FALSE	FALSE	TRUE
5163	DPY19L3	-60.9709	117.281	178.252	-4.30015	7.59061e-05	51.65	-89.4274	-32.5145	Welch Two Sample t-test	two.sided	0.00566579	-0.603948	FAV	FALSE	FALSE	FALSE
1859	C14orf176	-6.40201	13.6647	20.0667	-4.17581	7.68069e-05	77.8398	-9.45431	-3.34971	Welch Two Sample t-test	two.sided	0.00569103	-0.554352	NONE	FALSE	FALSE	FALSE
8441	IMPG1	-0.7449	0.95482	1.69972	-4.19869	7.87629e-05	68.9806	-1.09883	-0.39097	Welch Two Sample t-test	two.sided	0.00579352	-0.831997	NONE	FALSE	FALSE	FALSE
10446	MAFB	-1037.35	1887.82	2925.17	-4.22471	7.86913e-05	62.8844	-1528.05	-546.653	Welch Two Sample t-test	two.sided	0.00579352	-0.631798	NONE	FALSE	FALSE	FALSE
774	AP3B1	-283.758	1089.1	1372.86	-4.31501	7.99874e-05	47.6705	-416.003	-151.514	Welch Two Sample t-test	two.sided	0.00586226	-0.334047	NONE	FALSE	FALSE	FALSE
14750	RCBTB1	-104.906	310.819	415.725	-4.24478	8.14556e-05	57.0301	-154.395	-55.4174	Welch Two Sample t-test	two.sided	0.00593948	-0.419555	NONE	FALSE	FALSE	FALSE
14251	PSMD7	736.492	3756.92	3020.43	4.32929	8.16282e-05	45.3448	393.928	1079.06	Welch Two Sample t-test	two.sided	0.00593948	0.314798	DEFAV	FALSE	FALSE	TRUE
20259	ZNF609	-297.131	994.762	1291.89	-4.27974	8.31323e-05	50.6672	-436.535	-157.728	Welch Two Sample t-test	two.sided	0.00602724	-0.377064	NONE	FALSE	FALSE	TRUE
17052	SPATA18	-40.0607	70.4109	110.472	-4.16475	8.49042e-05	72.4775	-59.2337	-20.8878	Welch Two Sample t-test	two.sided	0.00613372	-0.649806	NONE	FALSE	FALSE	FALSE
12617	OR5M10	-0.0161118	0	0.0161118	-3.9641	8.54497e-05	458	-0.024099	-0.00812455	Welch Two Sample t-test	two.sided	0.00615116	#DIV/0!	NONE	FALSE	FALSE	FALSE
10228	LRIT2	-1.32713	1.50487	2.832	-4.09068	8.59067e-05	102.312	-1.97061	-0.683653	Welch Two Sample t-test	two.sided	0.00616213	-0.912184	NONE	FALSE	FALSE	FALSE
18363	TMTC2	-90.7975	178.64	269.438	-4.19573	8.76152e-05	62.4123	-134.05	-47.5446	Welch Two Sample t-test	two.sided	0.00624043	-0.592895	NONE	FALSE	FALSE	FALSE
19781	ZC3HAV1L	-19.1514	37.8947	57.0461	-4.189	8.73574e-05	64.0945	-28.2845	-10.0184	Welch Two Sample t-test	two.sided	0.00624043	-0.590133	NONE	FALSE	FALSE	FALSE
786	APBA1	-41.5052	75.9441	117.449	-4.16676	8.82965e-05	68.8036	-61.3778	-21.6325	Welch Two Sample t-test	two.sided	0.00626688	-0.629028	NONE	FALSE	FALSE	FALSE
13551	PLEKHA5	-221.538	568.382	789.92	-4.17187	8.96528e-05	66.3796	-327.549	-115.526	Welch Two Sample t-test	two.sided	0.0063409	-0.474845	NONE	FALSE	FALSE	TRUE
7713	HELZ	-235.652	830.509	1066.16	-4.22824	9.12853e-05	54.1165	-347.385	-123.92	Welch Two Sample t-test	two.sided	0.00643386	-0.360358	NONE	FALSE	FALSE	FALSE
7398	GRIA3	-20.1002	18.8153	38.9155	-3.98629	9.5361e-05	191.617	-30.0458	-10.1546	Welch Two Sample t-test	two.sided	0.0066516	-1.04844	NONE	FALSE	FALSE	FALSE
17766	TCF12	-318.252	918.125	1236.38	-4.23821	9.48108e-05	50.8888	-469.011	-167.492	Welch Two Sample t-test	two.sided	0.0066516	-0.429356	NONE	FALSE	FALSE	TRUE
20100	ZNF396	-4.85814	9.8838	14.7419	-4.12034	9.50368e-05	76.4208	-7.20624	-2.51004	Welch Two Sample t-test	two.sided	0.0066516	-0.576789	NONE	FALSE	FALSE	FALSE
13986	PRDM2	-230.483	896.746	1127.23	-4.22739	9.59608e-05	51.9257	-339.892	-121.074	Welch Two Sample t-test	two.sided	0.00667043	-0.33001	NONE	FALSE	FALSE	TRUE
558	ALOX15	-78.369	25.9488	104.318	-3.92578	9.92143e-05	475.943	-117.595	-39.1432	Welch Two Sample t-test	two.sided	0.00686705	-2.00725	NONE	FALSE	FALSE	FALSE
12935	PARVB	416.408	963.453	547.045	4.29347	9.94684e-05	42.6363	220.768	612.048	Welch Two Sample t-test	two.sided	0.00686705	0.816555	NONE	FALSE	FALSE	FALSE
5937	FAM164A	-48.2829	104.776	153.059	-4.07966	0.000100748	85.6669	-71.8115	-24.7544	Welch Two Sample t-test	two.sided	0.00690867	-0.546779	NONE	FALSE	FALSE	FALSE
19392	VPS4B	-475.45	1412.98	1888.43	-4.22581	0.000100754	50.0271	-701.432	-249.468	Welch Two Sample t-test	two.sided	0.00690867	-0.418445	NONE	FALSE	FALSE	FALSE
722	ANO4	-17.2123	10.7932	28.0055	-3.99639	0.000101318	147.25	-25.7237	-8.70085	Welch Two Sample t-test	two.sided	0.00692387	-1.37559	NONE	FALSE	FALSE	FALSE
1100	ASPM	-264.284	728.106	992.39	-4.16222	0.00010375	59.0939	-391.335	-137.233	Welch Two Sample t-test	two.sided	0.00701983	-0.446759	NONE	FALSE	FALSE	FALSE
16261	SLC35B1	161.672	1101.04	939.372	4.22201	0.000103856	49.2776	84.7313	238.614	Welch Two Sample t-test	two.sided	0.00701983	0.229104	NONE	FALSE	FALSE	FALSE
16452	SMAD5	-321.632	979.068	1300.7	-4.2206	0.000104111	49.367	-474.743	-168.52	Welch Two Sample t-test	two.sided	0.00701983	-0.409807	NONE	FALSE	FALSE	TRUE
19610	WWC3	-297.547	864.806	1162.35	-4.18303	0.000103736	55.2593	-440.083	-155.01	Welch Two Sample t-test	two.sided	0.00701983	-0.4266	NONE	FALSE	FALSE	FALSE
573	ALS2CR8	-21.5984	47.7831	69.3815	-4.19294	0.000104679	53.1738	-31.9295	-11.2673	Welch Two Sample t-test	two.sided	0.00703471	-0.538051	NONE	FALSE	FALSE	FALSE
8535	IQGAP1	-2065.5	6491.69	8557.19	-4.21696	0.000105555	49.287	-3049.66	-1081.34	Welch Two Sample t-test	two.sided	0.00707008	-0.398542	NONE	FALSE	FALSE	FALSE
16460	SMARCA2	-651.733	1258.3	1910.03	-4.13966	0.000106575	62.1676	-966.427	-337.039	Welch Two Sample t-test	two.sided	0.00709143	-0.602123	NONE	FALSE	TRUE	TRUE
9359	LAMA3	-5604.12	7217.16	12821.3	-4.092	0.000106256	75.3453	-8332.16	-2876.08	Welch Two Sample t-test	two.sided	0.00709143	-0.829037	NONE	FALSE	FALSE	FALSE
14671	RBBP6	-200.626	1077.66	1278.28	-4.17085	0.000111032	53.8676	-297.069	-104.182	Welch Two Sample t-test	two.sided	0.00736377	-0.246309	NONE	FALSE	FALSE	TRUE
1268	AUH	-40.4338	125.966	166.399	-4.20103	0.000113399	48.4617	-59.7808	-21.0867	Welch Two Sample t-test	two.sided	0.00744865	-0.40162	NONE	FALSE	FALSE	FALSE
4822	DENND4A	-122.302	360.651	482.952	-4.16348	0.000112876	54.2689	-181.188	-63.4152	Welch Two Sample t-test	two.sided	0.00744865	-0.421279	NONE	FALSE	FALSE	FALSE
12888	PAPLN	-223.234	445.409	668.643	-4.01282	0.000113416	103.866	-333.553	-112.916	Welch Two Sample t-test	two.sided	0.00744865	-0.586106	NONE	FALSE	FALSE	FALSE
1382	BBOX1	-79.9506	85.5047	165.455	-4.06355	0.000114922	77.4937	-119.125	-40.7765	Welch Two Sample t-test	two.sided	0.00749886	-0.952366	NONE	FALSE	FALSE	FALSE
8726	KCNA2	-4.9459	1.5117	6.45759	-3.88858	0.000114568	495.791	-7.44488	-2.44691	Welch Two Sample t-test	two.sided	0.00749886	-2.09483	NONE	FALSE	FALSE	FALSE
17264	SSX2IP	-142.29	436.063	578.353	-4.14419	0.000115669	56.3641	-211.061	-73.5188	Welch Two Sample t-test	two.sided	0.00752329	-0.407413	NONE	FALSE	FALSE	FALSE
19887	ZHX1	-271.97	814.087	1086.06	-4.16425	0.000116194	52.7091	-402.983	-140.956	Welch Two Sample t-test	two.sided	0.00753325	-0.415845	NONE	FALSE	FALSE	TRUE
1448	BDP1	-167.269	477.779	645.048	-4.17482	0.000116853	50.8287	-247.711	-86.8262	Welch Two Sample t-test	two.sided	0.00755174	-0.433062	NONE	FALSE	FALSE	TRUE
18217	TMEM200A	-58.6856	69.172	127.858	-3.98529	0.000117387	117.477	-87.8475	-29.5236	Welch Two Sample t-test	two.sided	0.00756211	-0.886278	NONE	FALSE	FALSE	FALSE
1222	ATP6V1A	-522.549	1926.4	2448.95	-4.15726	0.000119814	52.339	-774.737	-270.361	Welch Two Sample t-test	two.sided	0.00764575	-0.346255	NONE	FALSE	FALSE	TRUE
1565	BRD3	-230.413	841.495	1071.91	-4.13096	0.000119633	56.9478	-342.107	-118.719	Welch Two Sample t-test	two.sided	0.00764575	-0.349155	NONE	FALSE	FALSE	FALSE
4926	DIRAS2	-14.8295	4.30956	19.139	-3.87697	0.000119945	497.658	-22.3446	-7.3143	Welch Two Sample t-test	two.sided	0.00764575	-2.1509	NONE	FALSE	FALSE	FALSE
5416	EHMT1	-262.472	1264.95	1527.42	-4.14036	0.000120197	54.9849	-389.516	-135.428	Welch Two Sample t-test	two.sided	0.00764575	-0.272019	FAV	FALSE	FALSE	TRUE
3385	CDC42EP2	229.597	595.957	366.36	4.22233	0.000120618	43.6358	119.982	339.212	Welch Two Sample t-test	two.sided	0.00764846	0.701946	NONE	FALSE	FALSE	FALSE
2155	C1orf14	-3.74592	0.73589	4.48181	-3.92553	0.000122404	183.042	-5.62866	-1.86318	Welch Two Sample t-test	two.sided	0.00770867	-2.60652	NONE	FALSE	FALSE	FALSE
8916	KIAA0562	-127.39	617.976	745.366	-4.14727	0.000122629	52.8049	-189.005	-65.7751	Welch Two Sample t-test	two.sided	0.00770867	-0.270399	NONE	FALSE	FALSE	FALSE
9422	LCE3A	-23.7942	12.6131	36.4073	-3.91913	0.000123473	192.305	-35.769	-11.8193	Welch Two Sample t-test	two.sided	0.00770867	-1.5293	NONE	FALSE	FALSE	FALSE
13408	PIK3R4	-243.544	798.191	1041.74	-4.15795	0.000122741	51.0992	-361.129	-125.959	Welch Two Sample t-test	two.sided	0.00770867	-0.384182	NONE	FALSE	FALSE	FALSE
15885	SGK196	-24.5544	38.2603	62.8147	-4.06445	0.000123281	70.6386	-36.6014	-12.5074	Welch Two Sample t-test	two.sided	0.00770867	-0.715254	NONE	FALSE	FALSE	FALSE
11431	MYO5B	-432.397	835.785	1268.18	-4.09077	0.00012541	62.4141	-643.661	-221.132	Welch Two Sample t-test	two.sided	0.00780549	-0.601558	NONE	FALSE	FALSE	FALSE
10226	LRIG3	-325.972	875.44	1201.41	-4.11031	0.00012611	57.8904	-484.727	-167.218	Welch Two Sample t-test	two.sided	0.00782504	-0.456651	NONE	FALSE	FALSE	FALSE
10315	LRRIQ1	-6.66076	4.0423	10.7031	-3.86422	0.000126724	481.133	-10.0477	-3.27384	Welch Two Sample t-test	two.sided	0.00783904	-1.40477	NONE	FALSE	FALSE	FALSE
336	ADNP	-497.594	1775	2272.59	-4.1582	0.000127908	49.2218	-738.044	-257.144	Welch Two Sample t-test	two.sided	0.00787063	-0.356521	NONE	FALSE	FALSE	FALSE
9188	KREMEN1	-856.987	2329.86	3186.85	-4.0538	0.000128013	70.5763	-1278.56	-435.416	Welch Two Sample t-test	two.sided	0.00787063	-0.451886	NONE	FALSE	FALSE	FALSE
19746	ZBTB41	-115.091	389.204	504.295	-4.10414	0.000129685	57.4606	-171.235	-58.9463	Welch Two Sample t-test	two.sided	0.00794928	-0.373741	NONE	FALSE	FALSE	FALSE
9335	KTELC1	-104.435	376.7	481.135	-4.07572	0.000130401	63.2515	-155.636	-53.234	Welch Two Sample t-test	two.sided	0.00796906	-0.353026	NONE	FALSE	FALSE	FALSE
5389	EFR3A	-494.848	1765.02	2259.86	-4.12676	0.000134354	51.6347	-735.51	-254.187	Welch Two Sample t-test	two.sided	0.00814092	-0.356555	NONE	FALSE	FALSE	FALSE
10935	MKL2	-239.697	782.698	1022.39	-4.11669	0.000134448	53.2287	-356.471	-122.923	Welch Two Sample t-test	two.sided	0.00814092	-0.385425	NONE	FALSE	FALSE	FALSE
13399	PIK3C3	-94.1584	423.444	517.602	-4.02044	0.000134823	76.6622	-140.797	-47.5201	Welch Two Sample t-test	two.sided	0.00814092	-0.289673	NONE	FALSE	FALSE	FALSE
13939	PPWD1	-73.8391	320.459	394.299	-4.11598	0.000134448	53.3477	-109.816	-37.8623	Welch Two Sample t-test	two.sided	0.00814092	-0.299147	NONE	FALSE	FALSE	TRUE
4596	DAB2IP	-692.984	2165.89	2858.87	-4.09876	0.000137395	55.2039	-1031.78	-354.185	Welch Two Sample t-test	two.sided	0.00827152	-0.400487	NONE	FALSE	FALSE	FALSE
20106	ZNF407	-67.551	227.607	295.158	-4.12118	0.000139387	50.7532	-100.462	-34.6405	Welch Two Sample t-test	two.sided	0.0083665	-0.374942	NONE	FALSE	FALSE	FALSE
3976	CNTN1	-214.594	262.538	477.132	-3.99245	0.000143612	80.4823	-321.551	-107.638	Welch Two Sample t-test	two.sided	0.0085946	-0.861863	NONE	FALSE	FALSE	FALSE
3551	CENPF	-573.844	1675.16	2249.01	-4.0627	0.000147052	58.2172	-856.558	-291.13	Welch Two Sample t-test	two.sided	0.0087231	-0.424986	NONE	FALSE	FALSE	TRUE
6876	GBX1	-2.80317	0.224017	3.02719	-3.82687	0.00014676	484.911	-4.24244	-1.36391	Welch Two Sample t-test	two.sided	0.0087231	-3.7563	NONE	FALSE	FALSE	FALSE
19368	VPS13A	-166.398	464.048	630.445	-4.0863	0.000146884	53.8166	-248.044	-84.7509	Welch Two Sample t-test	two.sided	0.0087231	-0.442098	NONE	FALSE	FALSE	FALSE
14868	RGNEF	-192.816	504.598	697.414	-4.06987	0.000149751	55.728	-287.733	-97.8996	Welch Two Sample t-test	two.sided	0.00885722	-0.466882	NONE	FALSE	FALSE	FALSE
18228	TMEM209	-110.22	385.92	496.14	-4.10999	0.000151149	48.715	-164.119	-56.3198	Welch Two Sample t-test	two.sided	0.00888792	-0.362444	NONE	FALSE	FALSE	FALSE
19945	ZNF146	-357.25	1585.93	1943.18	-4.08211	0.000150939	53.1078	-532.777	-181.724	Welch Two Sample t-test	two.sided	0.00888792	-0.293091	NONE	FALSE	FALSE	FALSE
11764	NEURL1B	-424.332	939.799	1364.13	-4.00268	0.000152673	70.6081	-635.734	-212.93	Welch Two Sample t-test	two.sided	0.00889991	-0.537558	NONE	FALSE	FALSE	FALSE
13260	PGAP1	-172.47	375.183	547.653	-4.0157	0.000152549	66.8495	-258.199	-86.74	Welch Two Sample t-test	two.sided	0.00889991	-0.545666	NONE	FALSE	FALSE	FALSE
15394	RXFP3	-0.426078	0.362668	0.788746	-3.95201	0.000152142	91.744	-0.640212	-0.211944	Welch Two Sample t-test	two.sided	0.00889991	-1.12091	NONE	FALSE	FALSE	FALSE
14896	RGS7BP	-2.02945	1.39846	3.4279	-3.85777	0.00015375	202.511	-3.06672	-0.992175	Welch Two Sample t-test	two.sided	0.00893692	-1.29349	NONE	FALSE	FALSE	FALSE
14574	RAI1	-395.459	1279.22	1674.68	-4.08661	0.000154947	51.0553	-589.727	-201.191	Welch Two Sample t-test	two.sided	0.00898071	-0.388622	NONE	FALSE	FALSE	TRUE
5341	EDEM3	-233.067	806.409	1039.48	-4.09053	0.00015541	50.305	-347.492	-118.642	Welch Two Sample t-test	two.sided	0.0089818	-0.366273	NONE	FALSE	FALSE	FALSE
5762	EXOSC6	108.236	492.365	384.13	4.11943	0.000156027	46.1164	55.3517	161.12	Welch Two Sample t-test	two.sided	0.00899181	0.358136	NONE	FALSE	FALSE	TRUE
8511	IPO11	-96.4419	441.589	538.031	-4.07212	0.000156925	52.783	-143.949	-48.9343	Welch Two Sample t-test	two.sided	0.00900181	-0.284984	NONE	FALSE	FALSE	TRUE
13535	PLCXD2	-23.3896	53.5547	76.9442	-3.99496	0.000157091	70.4292	-35.0653	-11.7139	Welch Two Sample t-test	two.sided	0.00900181	-0.522801	NONE	FALSE	FALSE	FALSE
8478	INS-IGF2	-0.963851	0.804932	1.76878	-3.86456	0.000157715	171.283	-1.45616	-0.471542	Welch Two Sample t-test	two.sided	0.00901203	-1.13582	NONE	FALSE	FALSE	FALSE
910	ARHGAP26	-162.501	318.913	481.414	-3.90039	0.000159848	118.414	-245.001	-80.0004	Welch Two Sample t-test	two.sided	0.00910034	-0.594115	NONE	FALSE	FALSE	FALSE
13151	PDIK1L	-63.8951	199.168	263.064	-4.04131	0.00016016	57.3401	-95.551	-32.2393	Welch Two Sample t-test	two.sided	0.00910034	-0.401423	NONE	FALSE	FALSE	TRUE
13618	PLXNB1	-525.293	1385.73	1911.02	-4.06944	0.000160759	51.9929	-784.317	-266.269	Welch Two Sample t-test	two.sided	0.00910879	-0.463699	FAV	FALSE	FALSE	FALSE
14343	PTPN3	-216.277	745.205	961.481	-4.07588	0.000163611	50.1079	-322.85	-109.703	Welch Two Sample t-test	two.sided	0.00924446	-0.367622	NONE	FALSE	FALSE	FALSE
16620	SNORA49	-0.0292261	0	0.0292261	-3.79676	0.00016633	458	-0.0443533	-0.014099	Welch Two Sample t-test	two.sided	0.0093719	#DIV/0!	NONE	FALSE	FALSE	FALSE
19253	USP49	-5.13013	11.935	17.0652	-3.98646	0.000168548	66.8391	-7.69889	-2.56138	Welch Two Sample t-test	two.sided	0.00947051	-0.515852	NONE	FALSE	FALSE	TRUE
12823	PABPC3	-456.039	1494.49	1950.53	-4.05303	0.000170043	51.8467	-681.839	-230.239	Welch Two Sample t-test	two.sided	0.00952805	-0.384212	NONE	FALSE	FALSE	FALSE
398	AGGF1	-129.011	559.41	688.421	-4.07817	0.000171862	47.5452	-192.633	-65.3899	Welch Two Sample t-test	two.sided	0.00957141	-0.299386	NONE	FALSE	FALSE	FALSE
1590	BRWD3	-84.4224	198.489	282.911	-4.03472	0.000172709	54.1992	-126.369	-42.4759	Welch Two Sample t-test	two.sided	0.00957141	-0.511292	NONE	FALSE	FALSE	FALSE
6856	GATM	-133.382	189.789	323.171	-3.96522	0.000172437	71.2579	-200.45	-66.314	Welch Two Sample t-test	two.sided	0.00957141	-0.767902	NONE	FALSE	FALSE	FALSE
11755	NEO1	-382.245	865.439	1247.68	-3.97369	0.00017174	68.9667	-574.149	-190.342	Welch Two Sample t-test	two.sided	0.00957141	-0.527749	NONE	FALSE	FALSE	TRUE
3282	CD1A	-72.2571	87.509	159.766	-3.87681	0.000175499	116.555	-109.171	-35.3435	Welch Two Sample t-test	two.sided	0.00969944	-0.868458	NONE	FALSE	FALSE	FALSE
10586	MAPKBP1	-418.36	1203.4	1621.76	-4.04427	0.000176532	51.3829	-625.998	-210.723	Welch Two Sample t-test	two.sided	0.00972992	-0.430444	NONE	FALSE	FALSE	TRUE
7376	GRAMD1C	-51.1315	82.9225	134.054	-3.99054	0.000177094	61.9182	-76.7453	-25.5177	Welch Two Sample t-test	two.sided	0.00973437	-0.692979	NONE	FALSE	FALSE	FALSE
3801	CLDN10	-94.8126	32.6151	127.428	-3.7957	0.000178426	297.388	-143.971	-45.6547	Welch Two Sample t-test	two.sided	0.00978104	-1.96607	NONE	FALSE	FALSE	FALSE
7901	HMCN1	-262.163	305.654	567.817	-3.892	0.000179924	99.4995	-395.81	-128.516	Welch Two Sample t-test	two.sided	0.00979376	-0.893527	NONE	FALSE	FALSE	FALSE
9608	LMLN	-86.1209	212.067	298.188	-4.01455	0.000180595	55.429	-129.105	-43.1372	Welch Two Sample t-test	two.sided	0.00979376	-0.491702	NONE	FALSE	FALSE	FALSE
10731	MED13L	-559.656	1538.38	2098.04	-4.03593	0.000181079	51.4606	-837.983	-281.328	Welch Two Sample t-test	two.sided	0.00979376	-0.447627	NONE	FALSE	FALSE	FALSE
13339	PHLPP1	-162.816	444.149	606.965	-4.01767	0.000179668	55.1315	-244.025	-81.6061	Welch Two Sample t-test	two.sided	0.00979376	-0.450568	NONE	FALSE	FALSE	FALSE
14053	PRKDC	-2119.07	5878.89	7997.96	-4.03029	0.000180739	52.5103	-3173.89	-1064.25	Welch Two Sample t-test	two.sided	0.00979376	-0.444087	NONE	FALSE	FALSE	TRUE
13506	PLAC2	-235.246	515.761	751.006	-3.95872	0.000183634	67.5612	-353.84	-116.652	Welch Two Sample t-test	two.sided	0.00990545	-0.542123	NONE	FALSE	FALSE	FALSE
20088	ZNF37A	-86.9573	245.607	332.564	-3.98573	0.00018496	59.9772	-130.598	-43.3161	Welch Two Sample t-test	two.sided	0.00995043	-0.437282	NONE	FALSE	FALSE	FALSE
5710	ETAA1	-61.1073	281.197	342.304	-4.0248	0.00018553	52.0669	-91.5727	-30.642	Welch Two Sample t-test	two.sided	0.00995463	-0.283698	NONE	FALSE	FALSE	TRUE
20417	ZNF836	-19.5317	71.0979	90.6296	-4.01444	0.000188349	53.0608	-29.2901	-9.77328	Welch Two Sample t-test	two.sided	0.0100792	-0.350176	NONE	FALSE	FALSE	FALSE
15980	SIAH1	-146.019	647.222	793.242	-3.94837	0.000190904	67.2341	-219.831	-72.2073	Welch Two Sample t-test	two.sided	0.0101889	-0.293499	NONE	FALSE	FALSE	FALSE
17870	TEX9	-9.68857	25.9681	35.6567	-3.91701	0.000191541	77.6215	-14.6132	-4.76391	Welch Two Sample t-test	two.sided	0.010196	-0.457431	NONE	FALSE	FALSE	FALSE
2833	CACNA1D	-8.14073	8.48727	16.628	-3.87784	0.000192708	96.2394	-12.3077	-3.97379	Welch Two Sample t-test	two.sided	0.0102312	-0.970242	NONE	FALSE	FALSE	FALSE
10768	MEGF9	-258.206	648.488	906.694	-3.98411	0.000193531	57.3236	-387.969	-128.444	Welch Two Sample t-test	two.sided	0.010248	-0.483537	NONE	FALSE	FALSE	FALSE
11430	MYO5A	-575.731	1405.73	1981.46	-3.98772	0.000195697	55.8856	-864.964	-286.498	Welch Two Sample t-test	two.sided	0.0103205	-0.495245	NONE	FALSE	FALSE	FALSE
14666	RB1CC1	-377.187	1395.01	1772.2	-4.00015	0.000196431	53.3015	-566.289	-188.084	Welch Two Sample t-test	two.sided	0.0103205	-0.345262	NONE	FALSE	FALSE	FALSE
19794	ZCCHC2	-112.35	307.137	419.487	-4.03143	0.000196321	48.2387	-168.376	-56.3237	Welch Two Sample t-test	two.sided	0.0103205	-0.449743	NONE	FALSE	FALSE	FALSE
4534	CYP27C1	-104.65	180.987	285.637	-3.95577	0.000199313	61.7696	-157.537	-51.7633	Welch Two Sample t-test	two.sided	0.0104448	-0.658298	NONE	FALSE	FALSE	FALSE
2548	C5orf53	-39.0875	103.059	142.147	-4.02665	0.000200678	47.9281	-58.6058	-19.5691	Welch Two Sample t-test	two.sided	0.0104674	-0.463907	NONE	FALSE	FALSE	FALSE
14122	PRR13	607.321	2269.91	1662.58	4.06501	0.000200778	42.9618	306.015	908.626	Welch Two Sample t-test	two.sided	0.0104674	0.449204	NONE	FALSE	FALSE	TRUE
8014	HP1BP3	-621.551	2999.24	3620.79	-3.99569	0.000202871	52.322	-933.65	-309.452	Welch Two Sample t-test	two.sided	0.0105493	-0.271708	NONE	FALSE	FALSE	TRUE
10242	LRP6	-144.787	436.862	581.649	-3.90019	0.000206038	75.924	-218.725	-70.8487	Welch Two Sample t-test	two.sided	0.0106865	-0.41297	NONE	FALSE	FALSE	FALSE
16382	SLC7A1	-1579.26	3372.76	4952.02	-3.97218	0.000209245	54.9056	-2376.05	-782.46	Welch Two Sample t-test	two.sided	0.0108251	-0.554086	NONE	FALSE	FALSE	FALSE
9426	LCE3E	-500.831	291.213	792.044	-3.78472	0.000212232	172.117	-762.03	-239.633	Welch Two Sample t-test	two.sided	0.0109237	-1.44351	NONE	FALSE	FALSE	FALSE
14498	RAB3GAP2	-172.216	845.832	1018.05	-3.9853	0.000212121	51.7225	-258.939	-85.4918	Welch Two Sample t-test	two.sided	0.0109237	-0.267362	NONE	FALSE	FALSE	FALSE
19047	UBE3C	-595.315	2197.07	2792.38	-4.00259	0.000213075	48.6955	-894.251	-296.378	Welch Two Sample t-test	two.sided	0.0109393	-0.345917	NONE	FALSE	FALSE	FALSE
174	ACPL2	-120.131	205.321	325.451	-3.81759	0.000217108	116.947	-182.451	-57.8105	Welch Two Sample t-test	two.sided	0.0111181	-0.664564	NONE	FALSE	FALSE	FALSE
14146	PRRC1	-290.949	1174.97	1465.92	-4.00441	0.000220329	46.8784	-437.126	-144.772	Welch Two Sample t-test	two.sided	0.0112546	-0.319181	NONE	FALSE	FALSE	FALSE
3497	CDX4	-0.0351366	0	0.0351366	-3.72059	0.000223449	458	-0.0536952	-0.016578	Welch Two Sample t-test	two.sided	0.0113167	#DIV/0!	NONE	FALSE	FALSE	FALSE
14510	RAB5A	-196.92	904.937	1101.86	-3.94482	0.000223174	56.447	-296.902	-96.9386	Welch Two Sample t-test	two.sided	0.0113167	-0.284048	NONE	FALSE	FALSE	TRUE
19702	YTHDF3	-314.713	1524.29	1839.01	-3.95644	0.00022329	54.0807	-474.185	-155.242	Welch Two Sample t-test	two.sided	0.0113167	-0.270786	NONE	FALSE	FALSE	FALSE
14157	PRSS12	-164.267	199.846	364.113	-3.90476	0.000223782	66.2002	-248.255	-80.2796	Welch Two Sample t-test	two.sided	0.0113167	-0.8655	FAV	FALSE	FALSE	FALSE
9598	LMAN1	-771.019	2312.26	3083.28	-3.97639	0.000224437	50.2564	-1160.43	-381.61	Welch Two Sample t-test	two.sided	0.0113215	-0.415162	NONE	FALSE	FALSE	FALSE
17899	TF	-121.061	88.4676	209.528	-3.74682	0.000227048	227.527	-184.726	-57.3951	Welch Two Sample t-test	two.sided	0.0114247	-1.24392	NONE	FALSE	FALSE	FALSE
11598	NCOR1	-456.355	1396.5	1852.85	-3.97319	0.000230028	49.5236	-687.111	-225.6	Welch Two Sample t-test	two.sided	0.0115459	-0.407935	NONE	FALSE	FALSE	TRUE
15506	SCAMP1	-234.342	972.232	1206.57	-3.94437	0.000230905	54.4154	-353.435	-115.249	Welch Two Sample t-test	two.sided	0.0115562	-0.311544	NONE	FALSE	FALSE	FALSE
15637	SDK2	-276.293	491.612	767.905	-3.89662	0.000231375	65.6668	-417.875	-134.712	Welch Two Sample t-test	two.sided	0.0115562	-0.643409	NONE	FALSE	FALSE	FALSE
951	ARID1B	-359.163	1323.78	1682.94	-3.96554	0.000232345	50.255	-541.057	-177.269	Welch Two Sample t-test	two.sided	0.0115761	-0.346323	NONE	FALSE	TRUE	TRUE
18259	TMEM37	-81.3644	160.61	241.974	-3.89515	0.000233436	65.3244	-123.078	-39.6509	Welch Two Sample t-test	two.sided	0.0116018	-0.591294	NONE	FALSE	FALSE	FALSE
10733	MED14	-318.487	1153.15	1471.64	-3.94952	0.000237155	51.9068	-480.309	-156.665	Welch Two Sample t-test	two.sided	0.0117578	-0.351842	NONE	FALSE	FALSE	TRUE
8356	IL17REL	-31.2726	3.48937	34.762	-3.70123	0.000238609	495.754	-47.8734	-14.6719	Welch Two Sample t-test	two.sided	0.0117721	-3.31647	NONE	FALSE	FALSE	FALSE
17093	SPEN	-606.626	2021.37	2628	-3.95917	0.000238401	49.9735	-914.382	-298.87	Welch Two Sample t-test	two.sided	0.0117721	-0.378629	NONE	FALSE	FALSE	TRUE
18876	TTTY16	-0.0346087	0	0.0346087	-3.69447	0.000246965	458	-0.0530177	-0.0161997	Welch Two Sample t-test	two.sided	0.0121548	#DIV/0!	NONE	FALSE	FALSE	FALSE
12786	OXR1	-184.407	637.519	821.925	-3.90508	0.000248788	57.8598	-278.937	-89.8762	Welch Two Sample t-test	two.sided	0.0122014	-0.36654	NONE	FALSE	FALSE	FALSE
16244	SLC30A5	-155.619	653.486	809.105	-3.95726	0.000249118	48.0743	-234.684	-76.5542	Welch Two Sample t-test	two.sided	0.0122014	-0.308171	NONE	FALSE	FALSE	TRUE
3414	CDH19	-6.19638	3.9395	10.1359	-3.69431	0.000255205	355.258	-9.49502	-2.89774	Welch Two Sample t-test	two.sided	0.012427	-1.36339	NONE	FALSE	FALSE	FALSE
10211	LRBA	-362.389	1134.52	1496.9	-3.92264	0.000257848	52.0438	-547.768	-177.011	Welch Two Sample t-test	two.sided	0.012427	-0.399906	NONE	FALSE	FALSE	FALSE
17027	SPAG17	-54.0174	59.3582	113.376	-3.81126	0.000258025	86.6475	-82.1896	-25.8452	Welch Two Sample t-test	two.sided	0.012427	-0.933591	NONE	FALSE	FALSE	FALSE
17453	SULT6B1	-0.0211636	0	0.0211636	-3.68355	0.000257475	458	-0.0324543	-0.00987293	Welch Two Sample t-test	two.sided	0.012427	#DIV/0!	NONE	FALSE	FALSE	FALSE
19461	WDFY2	-108.826	441.609	550.435	-3.89789	0.0002578	57.0267	-164.733	-52.9194	Welch Two Sample t-test	two.sided	0.012427	-0.317803	NONE	FALSE	FALSE	FALSE
20382	ZNF782	-9.15992	31.0984	40.2583	-3.87159	0.000257069	63.7914	-13.8867	-4.43313	Welch Two Sample t-test	two.sided	0.012427	-0.372447	NONE	FALSE	FALSE	FALSE
15333	RSL1D1	811.627	4614.94	3803.31	3.95902	0.000256188	46.496	399.088	1224.17	Welch Two Sample t-test	two.sided	0.012427	0.279056	DEFAV	FALSE	FALSE	FALSE
3772	CKAP2	-321.604	998.115	1319.72	-3.93477	0.000259064	49.6811	-485.798	-157.411	Welch Two Sample t-test	two.sided	0.0124474	-0.402953	NONE	FALSE	FALSE	FALSE
10637	MBD2	-444.345	1792.87	2237.22	-3.93252	0.000262314	49.4033	-671.365	-217.325	Welch Two Sample t-test	two.sided	0.0125737	-0.319433	NONE	FALSE	FALSE	TRUE
1756	C11orf92	-161.281	41.97	203.251	-3.67179	0.000266913	497.897	-247.581	-74.9809	Welch Two Sample t-test	two.sided	0.0127568	-2.27583	NONE	FALSE	FALSE	FALSE
13714	POLQ	-87.9267	247.744	335.671	-3.84704	0.000267396	67.5981	-133.539	-42.3139	Welch Two Sample t-test	two.sided	0.0127568	-0.438196	NONE	FALSE	FALSE	TRUE
13023	PCDHGA11	-17.2012	13.9155	31.1167	-3.67269	0.000268206	460.141	-26.405	-7.99743	Welch Two Sample t-test	two.sided	0.0127654	-1.161	NONE	FALSE	FALSE	FALSE
2722	C9orf102	-39.0377	90.0641	129.102	-3.91267	0.000269025	51.4432	-59.0638	-19.0117	Welch Two Sample t-test	two.sided	0.0127743	-0.519486	NONE	FALSE	FALSE	FALSE
5317	ECE1	-1258.2	4102.41	5360.61	-3.79239	0.00026988	89.9301	-1917.32	-599.072	Welch Two Sample t-test	two.sided	0.0127849	-0.385924	NONE	FALSE	FALSE	FALSE
6158	FAM96B	583.172	1581.74	998.572	3.97286	0.000272769	42.0724	286.955	879.389	Welch Two Sample t-test	two.sided	0.0128615	0.663577	NONE	FALSE	FALSE	FALSE
6598	FOXN1	-178.045	240.932	418.976	-3.86603	0.000272473	60.5699	-270.148	-85.9415	Welch Two Sample t-test	two.sided	0.0128615	-0.798245	FAV	FALSE	FALSE	FALSE
14867	RGMB	-129.354	423.125	552.478	-3.86054	0.000275896	61.0017	-196.354	-62.3531	Welch Two Sample t-test	two.sided	0.0129787	-0.384835	NONE	FALSE	FALSE	FALSE
11527	NARS	-499.481	2244.57	2744.05	-3.90752	0.000277041	50.7189	-756.136	-242.826	Welch Two Sample t-test	two.sided	0.0129984	-0.289868	NONE	FALSE	FALSE	FALSE
18804	TSTD2	-97.2535	280.168	377.422	-3.91962	0.000277602	48.5848	-147.126	-47.3812	Welch Two Sample t-test	two.sided	0.0129984	-0.429884	NONE	FALSE	FALSE	FALSE
14636	RASEF	-44.85	52.2009	97.0509	-3.85922	0.000278652	60.563	-68.092	-21.6079	Welch Two Sample t-test	two.sided	0.0130175	-0.894667	NONE	FALSE	FALSE	FALSE
8532	IQCH	-12.3304	23.9087	36.2391	-3.71605	0.000280088	158.556	-18.8839	-5.77695	Welch Two Sample t-test	two.sided	0.0130427	-0.600014	NONE	FALSE	FALSE	FALSE
13580	PLGLA	-0.0131054	0	0.0131054	-3.66104	0.000280482	458	-0.0201401	-0.00607076	Welch Two Sample t-test	two.sided	0.0130427	#DIV/0!	NONE	FALSE	FALSE	FALSE
11116	MRPL16	177.608	896.649	719.04	3.91519	0.000281316	48.6183	86.4279	268.789	Welch Two Sample t-test	two.sided	0.0130515	0.31847	NONE	FALSE	FALSE	FALSE
7067	GLRX5	325.898	1245.2	919.302	3.95108	0.000284628	43.0182	159.556	492.239	Welch Two Sample t-test	two.sided	0.013175	0.437766	NONE	FALSE	FALSE	FALSE
18657	TRIM66	-43.252	128.378	171.63	-3.86531	0.000285374	57.3236	-65.6565	-20.8476	Welch Two Sample t-test	two.sided	0.0131793	-0.418905	NONE	FALSE	FALSE	TRUE
608	AMTN	-641.515	202.915	844.429	-3.65615	0.000290135	400.859	-986.455	-296.574	Welch Two Sample t-test	two.sided	0.0133673	-2.0571	NONE	FALSE	FALSE	FALSE
18308	TMEM84	-8.31811	1.74089	10.059	-3.64971	0.000291655	475.074	-12.7965	-3.83971	Welch Two Sample t-test	two.sided	0.0133673	-2.53059	NONE	FALSE	FALSE	FALSE
20492	ZXDC	-201.027	966.159	1167.19	-3.8617	0.000292087	56.5175	-305.287	-96.766	Welch Two Sample t-test	two.sided	0.0133673	-0.272702	NONE	FALSE	FALSE	FALSE
19059	UBN2	-117.061	369.177	486.237	-3.9006	0.000290802	49.282	-177.361	-56.7601	Welch Two Sample t-test	two.sided	0.0133673	-0.397349	FAV	FALSE	FALSE	TRUE
19612	WWP1	-239.052	992.262	1231.31	-3.89615	0.000293132	49.6044	-362.314	-115.791	Welch Two Sample t-test	two.sided	0.0133848	-0.311406	NONE	FALSE	FALSE	FALSE
4642	DBT	-125.5	536.417	661.917	-3.89164	0.000294342	50.1537	-190.268	-60.7315	Welch Two Sample t-test	two.sided	0.0134098	-0.303294	NONE	FALSE	FALSE	FALSE
1532	BNC1	-864.193	2060.68	2924.87	-3.86954	0.000295208	54.1387	-1311.92	-416.465	Welch Two Sample t-test	two.sided	0.013419	-0.505253	NONE	FALSE	FALSE	TRUE
4308	CSPP1	-49.6651	200.128	249.793	-3.85893	0.000296432	56.1191	-75.446	-23.8842	Welch Two Sample t-test	two.sided	0.0134445	-0.31981	NONE	FALSE	FALSE	FALSE
4253	CRYBG3	-115.44	354.007	469.448	-3.83433	0.000297868	61.7605	-175.628	-55.2526	Welch Two Sample t-test	two.sided	0.0134794	-0.407185	NONE	FALSE	FALSE	FALSE
16243	SLC30A4	-34.5078	78.1696	112.677	-3.8616	0.000299716	54.8069	-52.4177	-16.598	Welch Two Sample t-test	two.sided	0.0135327	-0.527519	NONE	FALSE	FALSE	FALSE
15805	SETD2	-287.113	1122.65	1409.77	-3.89633	0.000300839	48.2146	-435.256	-138.97	Welch Two Sample t-test	two.sided	0.0135532	-0.328544	NONE	FALSE	FALSE	TRUE
13315	PHF20	-180.863	806.367	987.23	-3.84971	0.000301746	56.9534	-274.942	-86.7834	Welch Two Sample t-test	two.sided	0.0135638	-0.291949	NONE	FALSE	FALSE	TRUE
14612	RAPGEF4	-31.3116	79.9474	111.259	-3.84863	0.000302828	56.9482	-47.6036	-15.0197	Welch Two Sample t-test	two.sided	0.0135823	-0.476799	NONE	FALSE	FALSE	FALSE
15238	RPRD2	-280.476	1019.39	1299.87	-3.85665	0.000309552	53.7484	-426.298	-134.655	Welch Two Sample t-test	two.sided	0.0138532	-0.350658	NONE	FALSE	FALSE	TRUE
13818	PPBP	-14.3513	7.9854	22.3367	-3.63854	0.00031463	356.982	-22.1083	-6.59443	Welch Two Sample t-test	two.sided	0.0140493	-1.48398	NONE	FALSE	FALSE	FALSE
16477	SMC5	-193.968	641.253	835.221	-3.85884	0.000317623	51.7363	-294.847	-93.0902	Welch Two Sample t-test	two.sided	0.0141517	-0.381265	NONE	FALSE	FALSE	TRUE
5290	DYX1C1	-9.64145	19.8985	29.54	-3.81937	0.000322367	59.3428	-14.6921	-4.59084	Welch Two Sample t-test	two.sided	0.0143001	-0.570007	NONE	FALSE	FALSE	FALSE
15482	SASH1	-287.918	548.598	836.516	-3.82399	0.000321867	58.316	-438.615	-137.221	Welch Two Sample t-test	two.sided	0.0143001	-0.608644	NONE	FALSE	FALSE	FALSE
2228	C1orf83	-31.0978	143.974	175.071	-3.85438	0.00032448	51.3093	-47.2929	-14.9026	Welch Two Sample t-test	two.sided	0.0143052	-0.282139	NONE	FALSE	FALSE	FALSE
3019	CBX5	-628.452	2103.3	2731.75	-3.77847	0.000324605	71.229	-960.075	-296.829	Welch Two Sample t-test	two.sided	0.0143052	-0.377172	NONE	FALSE	FALSE	TRUE
3409	CDH13	-406.901	784.573	1191.47	-3.76368	0.000324339	77.3049	-622.167	-191.635	Welch Two Sample t-test	two.sided	0.0143052	-0.602768	NONE	FALSE	FALSE	FALSE
6138	FAM83G	-480.319	980.213	1460.53	-3.83187	0.000326688	55.4283	-731.479	-229.159	Welch Two Sample t-test	two.sided	0.0143346	-0.575326	NONE	FALSE	FALSE	FALSE
19439	WASF2	-1374.95	4509.97	5884.92	-3.86438	0.000326076	49.2503	-2089.87	-660.032	Welch Two Sample t-test	two.sided	0.0143346	-0.383904	NONE	FALSE	FALSE	FALSE
19627	XIAP	-259.284	1225.37	1484.66	-3.83522	0.000328592	54.3191	-394.808	-123.76	Welch Two Sample t-test	two.sided	0.0143869	-0.276908	NONE	FALSE	FALSE	TRUE
4965	DLG1	-429.308	1490.01	1919.32	-3.83075	0.000337238	53.5554	-654.036	-204.581	Welch Two Sample t-test	two.sided	0.0146939	-0.365273	NONE	FALSE	FALSE	FALSE
8853	KDM3B	-397.215	1361.34	1758.55	-3.86009	0.000336905	48.2191	-604.091	-190.339	Welch Two Sample t-test	two.sided	0.0146939	-0.369363	NONE	FALSE	FALSE	TRUE
7967	HOOK1	-212.943	524.489	737.432	-3.80023	0.000337783	60.5837	-325.006	-100.88	Welch Two Sample t-test	two.sided	0.0146939	-0.491597	FAV	FALSE	FALSE	FALSE
2036	C18orf1	-123.282	197.123	320.405	-3.80676	0.000339302	58.547	-188.094	-58.469	Welch Two Sample t-test	two.sided	0.0147283	-0.700798	NONE	FALSE	FALSE	FALSE
1637	BTNL9	-90.3677	40.8132	131.181	-3.6097	0.000341297	446.133	-139.568	-41.1672	Welch Two Sample t-test	two.sided	0.0147516	-1.68445	NONE	FALSE	FALSE	FALSE
19932	ZNF12	-110.869	507.176	618.045	-3.81542	0.000340818	56.1564	-169.075	-52.6621	Welch Two Sample t-test	two.sided	0.0147516	-0.285225	NONE	FALSE	FALSE	TRUE
11539	NAV1	-817.124	2199.87	3017	-3.81079	0.000342442	56.8846	-1246.52	-387.729	Welch Two Sample t-test	two.sided	0.0147679	-0.455694	NONE	FALSE	FALSE	FALSE
676	ANKRD29	-85.2347	140.881	226.116	-3.78696	0.000343133	62.933	-130.213	-40.2563	Welch Two Sample t-test	two.sided	0.0147679	-0.682583	FAV	FALSE	FALSE	FALSE
1564	BRD2	-942.489	4377.44	5319.92	-3.8441	0.000349746	48.8916	-1435.22	-449.758	Welch Two Sample t-test	two.sided	0.01496	-0.28132	NONE	FALSE	FALSE	TRUE
6348	FGD6	-291.086	742.354	1033.44	-3.84644	0.000349816	48.4847	-443.205	-138.967	Welch Two Sample t-test	two.sided	0.01496	-0.477275	NONE	FALSE	FALSE	FALSE
13411	PIKFYVE	-148.431	450.234	598.665	-3.82263	0.000349784	52.8689	-226.317	-70.5441	Welch Two Sample t-test	two.sided	0.01496	-0.411073	FAV	FALSE	FALSE	FALSE
6282	FCER1A	-35.1034	37.4774	72.5808	-3.69323	0.000351676	106.212	-53.9471	-16.2597	Welch Two Sample t-test	two.sided	0.014992	-0.953568	NONE	FALSE	FALSE	FALSE
16447	SMAD1	-189.805	725.652	915.457	-3.83759	0.000352047	49.6581	-289.164	-90.4461	Welch Two Sample t-test	two.sided	0.014992	-0.335215	NONE	FALSE	FALSE	TRUE
13384	PIGR	-836.908	307.127	1144.04	-3.60021	0.000354145	439.993	-1293.78	-380.037	Welch Two Sample t-test	two.sided	0.0150497	-1.89722	NONE	FALSE	FALSE	FALSE
17010	SP1	-520.024	2191.35	2711.38	-3.83991	0.000358371	48.2795	-792.276	-247.773	Welch Two Sample t-test	two.sided	0.0151973	-0.307204	NONE	FALSE	FALSE	TRUE
5907	FAM13B	-106.238	286.601	392.839	-3.8186	0.000361628	51.5883	-162.076	-50.4002	Welch Two Sample t-test	two.sided	0.0153034	-0.454896	NONE	FALSE	FALSE	FALSE
2717	C8orf83	-108.318	284.298	392.616	-3.8207	0.000364449	50.7218	-165.241	-51.3948	Welch Two Sample t-test	two.sided	0.0153906	-0.465715	NONE	FALSE	FALSE	FALSE
4542	CYP2C8	-1.26349	1.41109	2.67458	-3.70154	0.000370349	89.2732	-1.9417	-0.58528	Welch Two Sample t-test	two.sided	0.0155619	-0.922503	NONE	FALSE	FALSE	FALSE
5378	EFHC2	-9.18377	11.1261	20.3098	-3.6501	0.000371583	137.305	-14.159	-4.20858	Welch Two Sample t-test	two.sided	0.0155619	-0.868235	NONE	FALSE	FALSE	FALSE
10427	LZTS1	-80.9457	155.138	236.084	-3.73042	0.000369426	74.9388	-124.172	-37.7188	Welch Two Sample t-test	two.sided	0.0155619	-0.605745	NONE	FALSE	FALSE	FALSE
17693	TBC1D2B	-290.135	1070.53	1360.67	-3.80841	0.000370885	52.0124	-443.006	-137.264	Welch Two Sample t-test	two.sided	0.0155619	-0.345986	NONE	FALSE	FALSE	FALSE
7861	HIVEP1	-260.402	691.623	952.025	-3.79441	0.000374696	54.2374	-397.979	-122.826	Welch Two Sample t-test	two.sided	0.0156598	-0.461014	NONE	FALSE	FALSE	TRUE
7409	GRIN2A	-50.5983	15.7448	66.3431	-3.58157	0.00037577	487.834	-78.3564	-22.8403	Welch Two Sample t-test	two.sided	0.0156723	-2.07507	NONE	FALSE	FALSE	FALSE
7455	GSK3B	-398.103	1534.39	1932.49	-3.80434	0.000382972	50.8301	-608.202	-188.004	Welch Two Sample t-test	two.sided	0.0159398	-0.332799	NONE	FALSE	FALSE	TRUE
17640	TAS2R10	-0.253985	0.222656	0.476641	-3.70504	0.000385162	80.9215	-0.390382	-0.117588	Welch Two Sample t-test	two.sided	0.0159981	-1.09809	NONE	FALSE	FALSE	FALSE
324	ADH6	-0.624286	0.571063	1.19535	-3.6431	0.000388084	129.859	-0.963307	-0.285265	Welch Two Sample t-test	two.sided	0.0160535	-1.06571	NONE	FALSE	FALSE	FALSE
17385	STON1	-112.674	240.341	353.015	-3.7445	0.000387767	64.4551	-172.778	-52.5694	Welch Two Sample t-test	two.sided	0.0160535	-0.554646	NONE	FALSE	FALSE	FALSE
19492	WDR47	-190.042	558.332	748.374	-3.79499	0.000392196	51.1675	-290.568	-89.5162	Welch Two Sample t-test	two.sided	0.0161905	-0.422636	FAV	FALSE	FALSE	FALSE
17525	SYNJ1	-57.3899	199.879	257.269	-3.78708	0.00039524	52.2456	-87.7955	-26.9843	Welch Two Sample t-test	two.sided	0.0162829	-0.36415	FAV	FALSE	FALSE	FALSE
11872	NKTR	-172.908	557.979	730.888	-3.76731	0.00039729	56.2081	-264.844	-80.9731	Welch Two Sample t-test	two.sided	0.0163341	-0.389438	FAV	FALSE	FALSE	FALSE
9071	KIT	-73.4301	92.6676	166.098	-3.66274	0.000399181	101.137	-113.199	-33.6612	Welch Two Sample t-test	two.sided	0.0163786	-0.841895	NONE	FALSE	FALSE	FALSE
20042	ZNF292	-174.251	560.965	735.215	-3.78615	0.00040133	51.4625	-266.626	-81.8755	Welch Two Sample t-test	two.sided	0.0164334	-0.390257	NONE	FALSE	FALSE	FALSE
90	ABHD2	-901.278	2443.74	3345.01	-3.7039	0.000410118	72.9072	-1386.25	-416.308	Welch Two Sample t-test	two.sided	0.0166919	-0.452924	NONE	FALSE	FALSE	FALSE
3882	CLOCK	-109.35	275.733	385.083	-3.77822	0.000409411	51.7768	-167.433	-51.2673	Welch Two Sample t-test	two.sided	0.0166919	-0.481898	NONE	FALSE	FALSE	TRUE
14328	PTPLA	47.703	116.443	68.7405	3.83129	0.000409855	43.011	22.5936	72.8124	Welch Two Sample t-test	two.sided	0.0166919	0.760398	NONE	FALSE	FALSE	FALSE
2538	C5orf43	-204.577	962.275	1166.85	-3.79249	0.000421863	47.412	-313.071	-96.083	Welch Two Sample t-test	two.sided	0.0171011	-0.2781	NONE	FALSE	FALSE	FALSE
5835	FAM106A	-0.95469	0.943668	1.89836	-3.66012	0.000421403	91.5094	-1.47277	-0.43661	Welch Two Sample t-test	two.sided	0.0171011	-1.0084	NONE	FALSE	FALSE	FALSE
19383	VPS36	-201.505	797.041	998.546	-3.7622	0.000426132	52.4443	-308.96	-94.0497	Welch Two Sample t-test	two.sided	0.0172396	-0.325174	NONE	FALSE	FALSE	FALSE
16292	SLC38A5	-729.415	1211.16	1940.57	-3.71684	0.000427587	63.7193	-1121.49	-337.335	Welch Two Sample t-test	two.sided	0.0172477	-0.680096	NONE	FALSE	FALSE	FALSE
19456	WBSCR22	556.284	1929.18	1372.9	3.81742	0.000428038	42.9448	262.396	850.173	Welch Two Sample t-test	two.sided	0.0172477	0.490765	NONE	FALSE	FALSE	FALSE
13983	PRDM15	-53.3032	224.47	277.773	-3.7011	0.000429174	68.6581	-82.037	-24.5695	Welch Two Sample t-test	two.sided	0.0172591	-0.307385	NONE	FALSE	FALSE	TRUE
360	ADSS	-273.708	1280.88	1554.59	-3.75154	0.000433512	53.5491	-420.01	-127.406	Welch Two Sample t-test	two.sided	0.0172695	-0.279397	NONE	FALSE	FALSE	FALSE
1239	ATP8B1	-356.843	807.526	1164.37	-3.74282	0.000433072	55.5942	-547.864	-165.822	Welch Two Sample t-test	two.sided	0.0172695	-0.527968	NONE	FALSE	FALSE	TRUE
13485	PLA2G15	225.307	773.258	547.95	3.81489	0.000432582	42.8126	106.187	344.428	Welch Two Sample t-test	two.sided	0.0172695	0.496904	NONE	FALSE	FALSE	TRUE
19389	VPS41	-151.078	840.359	991.437	-3.74604	0.000433701	54.7441	-231.909	-70.246	Welch Two Sample t-test	two.sided	0.0172695	-0.238515	NONE	FALSE	FALSE	FALSE
6069	FAM53B	-386.256	1399.98	1786.23	-3.73479	0.000433249	57.5223	-593.312	-179.2	Welch Two Sample t-test	two.sided	0.0172695	-0.351516	FAV	FALSE	FALSE	FALSE
18934	TULP3	-137.177	525.965	663.143	-3.69682	0.000437291	68.1355	-211.22	-63.1343	Welch Two Sample t-test	two.sided	0.0173783	-0.334351	NONE	FALSE	FALSE	TRUE
8058	HS3ST4	-20.7142	6.85359	27.5678	-3.57082	0.000439077	214.859	-32.1484	-9.28014	Welch Two Sample t-test	two.sided	0.017415	-2.00805	NONE	FALSE	FALSE	FALSE
17002	SOX6	-79.5985	100.876	180.475	-3.72307	0.000443598	58.6459	-122.385	-36.8122	Welch Two Sample t-test	two.sided	0.0175599	-0.83921	NONE	FALSE	FALSE	TRUE
8547	IREB2	-235.343	867.15	1102.49	-3.77151	0.000447029	47.7823	-360.822	-109.864	Welch Two Sample t-test	two.sided	0.0176611	-0.346416	NONE	FALSE	FALSE	FALSE
3778	CKMT1B	-605.311	1457.89	2063.2	-3.71425	0.000448772	60.0582	-931.292	-279.329	Welch Two Sample t-test	two.sided	0.0176954	-0.501003	NONE	FALSE	FALSE	FALSE
20338	ZNF710	-111.412	322.333	433.745	-3.76301	0.000451134	48.7573	-170.917	-51.9068	Welch Two Sample t-test	two.sided	0.017754	-0.428295	NONE	FALSE	FALSE	FALSE
4187	CRB2	-26.4858	6.23312	32.7189	-3.53138	0.000452601	488.351	-41.2223	-11.7493	Welch Two Sample t-test	two.sided	0.0177771	-2.3921	NONE	FALSE	FALSE	FALSE
19263	USP8	-216.061	891.228	1107.29	-3.77122	0.000454089	46.9689	-331.319	-100.802	Welch Two Sample t-test	two.sided	0.017801	-0.313165	NONE	FALSE	FALSE	FALSE
3649	CHD1	-154.866	587.919	742.785	-3.75535	0.000456394	49.4748	-237.719	-72.0137	Welch Two Sample t-test	two.sided	0.0178568	-0.337328	NONE	FALSE	FALSE	TRUE
2995	CBFA2T2	-173.313	618.593	791.906	-3.64733	0.000466211	81.325	-267.854	-78.7735	Welch Two Sample t-test	two.sided	0.0181516	-0.35634	NONE	FALSE	FALSE	FALSE
15114	ROBO1	-522.388	1006	1528.39	-3.69768	0.000466622	61.3286	-804.853	-239.923	Welch Two Sample t-test	two.sided	0.0181516	-0.603382	NONE	FALSE	FALSE	FALSE
16351	SLC5A3	-243.914	732.16	976.074	-3.69987	0.00046647	60.7206	-375.752	-112.077	Welch Two Sample t-test	two.sided	0.0181516	-0.414832	NONE	FALSE	FALSE	FALSE
14469	RAB20	163.081	402.376	239.295	3.79445	0.000469152	41.9369	76.3424	249.819	Welch Two Sample t-test	two.sided	0.018215	0.749753	NONE	FALSE	FALSE	FALSE
3837	CLEC2A	-3.51789	0.8807	4.39859	-3.51631	0.000482257	447.424	-5.48405	-1.55172	Welch Two Sample t-test	two.sided	0.0186879	-2.32032	NONE	FALSE	FALSE	FALSE
4184	CRAMP1L	-122.712	600.675	723.387	-3.71855	0.000484556	53.0217	-188.901	-56.5232	Welch Two Sample t-test	two.sided	0.0187054	-0.268183	NONE	FALSE	FALSE	FALSE
16897	SNRK	-155.123	664.161	819.284	-3.70121	0.000484365	57.1525	-239.044	-71.2017	Welch Two Sample t-test	two.sided	0.0187054	-0.30283	NONE	FALSE	FALSE	FALSE
13322	PHF6	-154.004	534	688.004	-3.73212	0.000487269	49.8738	-236.891	-71.1167	Welch Two Sample t-test	two.sided	0.0187743	-0.365577	NONE	FALSE	FALSE	TRUE
20439	ZNF92	-35.1603	121.916	157.077	-3.70611	0.000488276	55.3117	-54.1705	-16.1501	Welch Two Sample t-test	two.sided	0.0187773	-0.365577	NONE	FALSE	FALSE	FALSE
17618	TANC1	-275.393	942.222	1217.61	-3.73151	0.000493639	49.1924	-423.689	-127.097	Welch Two Sample t-test	two.sided	0.0189475	-0.369919	NONE	FALSE	FALSE	FALSE
14447	QTRTD1	-128.344	498.48	626.824	-3.71938	0.000496785	51.1618	-197.614	-59.074	Welch Two Sample t-test	two.sided	0.0190321	-0.330524	NONE	FALSE	FALSE	FALSE
6061	FAM48A	-120.143	504.445	624.588	-3.72725	0.00050366	48.7738	-184.926	-55.3592	Welch Two Sample t-test	two.sided	0.019259	-0.308207	NONE	FALSE	FALSE	FALSE
16403	SLC9A3	-39.1676	24.7866	63.9541	-3.52555	0.000508358	233.878	-61.0553	-17.2799	Welch Two Sample t-test	two.sided	0.019402	-1.36748	NONE	FALSE	FALSE	FALSE
5427	EIF1	3112.19	15272.6	12160.4	3.74239	0.000512578	45.2071	1437.46	4786.92	Welch Two Sample t-test	two.sided	0.0194895	0.328753	NONE	FALSE	FALSE	FALSE
5489	ELF1	-402.547	1183.61	1586.16	-3.73042	0.000512327	47.2131	-619.607	-185.487	Welch Two Sample t-test	two.sided	0.0194895	-0.422342	NONE	FALSE	FALSE	TRUE
443	AIFM2	255.996	636.936	380.939	3.75751	0.000514982	42.7274	118.575	393.417	Welch Two Sample t-test	two.sided	0.0195076	0.741587	NONE	FALSE	FALSE	FALSE
19339	VGLL4	-369.505	1422.24	1791.75	-3.68669	0.000514644	55.9832	-570.284	-168.725	Welch Two Sample t-test	two.sided	0.0195076	-0.3332	NONE	FALSE	FALSE	FALSE
12876	PAN3	-140.575	518.825	659.4	-3.71783	0.000520928	48.4902	-216.579	-64.5707	Welch Two Sample t-test	two.sided	0.0196592	-0.345906	NONE	FALSE	FALSE	FALSE
14959	RIN2	-615.104	2049.51	2664.62	-3.69064	0.000520367	54.1888	-949.223	-280.985	Welch Two Sample t-test	two.sided	0.0196592	-0.378647	NONE	FALSE	FALSE	FALSE
15130	RORB	-20.6511	7.2559	27.907	-3.49873	0.000521959	386.096	-32.2561	-9.04615	Welch Two Sample t-test	two.sided	0.0196614	-1.9434	NONE	FALSE	FALSE	TRUE
17140	SPOPL	-162.46	571.761	734.221	-3.70953	0.000536299	48.2765	-250.503	-74.4164	Welch Two Sample t-test	two.sided	0.0201437	-0.360802	NONE	FALSE	FALSE	FALSE
17462	SUN1	-519.01	2355.95	2874.96	-3.62404	0.000536753	72.1188	-804.491	-233.528	Welch Two Sample t-test	two.sided	0.0201437	-0.287232	NONE	FALSE	FALSE	FALSE
11257	MTBP	-47.7752	145.986	193.761	-3.68128	0.000548961	52.4315	-73.8122	-21.7383	Welch Two Sample t-test	two.sided	0.0205637	-0.408451	NONE	FALSE	FALSE	FALSE
20289	ZNF652	-139.46	567.851	707.312	-3.66431	0.000551642	56.0715	-215.7	-63.2209	Welch Two Sample t-test	two.sided	0.0206259	-0.316833	NONE	FALSE	FALSE	FALSE
12867	PALLD	-1239.11	4178.32	5417.43	-3.67279	0.000554176	53.6622	-1915.6	-562.615	Welch Two Sample t-test	two.sided	0.0206443	-0.374685	NONE	FALSE	FALSE	FALSE
18835	TTC37	-302.554	822.436	1124.99	-3.70862	0.000554085	46.5445	-466.716	-138.391	Welch Two Sample t-test	two.sided	0.0206443	-0.451936	NONE	FALSE	FALSE	TRUE
11734	NEFL	-585.322	740.202	1325.52	-3.59946	0.000556025	78.5961	-909.023	-261.622	Welch Two Sample t-test	two.sided	0.0206751	-0.840573	NONE	FALSE	FALSE	FALSE
18952	TXNDC11	249.435	1357.57	1108.13	3.7153	0.000558512	45.0069	114.214	384.656	Welch Two Sample t-test	two.sided	0.0207295	0.292894	NONE	FALSE	FALSE	FALSE
19926	ZNF107	-53.4384	131.845	185.283	-3.65601	0.000564581	56.3089	-82.7154	-24.1614	Welch Two Sample t-test	two.sided	0.0209164	-0.490891	NONE	FALSE	FALSE	FALSE
6227	FBXL3	-217.484	764.808	982.293	-3.67966	0.000566933	50.5694	-336.166	-98.8027	Welch Two Sample t-test	two.sided	0.0209651	-0.361055	NONE	FALSE	FALSE	TRUE
12216	NWD1	-17.7864	14.2843	32.0707	-3.48822	0.000568296	267.657	-27.8257	-7.74716	Welch Two Sample t-test	two.sided	0.0209772	-1.16683	NONE	FALSE	FALSE	FALSE
8573	ISCA2	139.913	461.492	321.579	3.7238	0.000569424	42.7441	64.1272	215.698	Welch Two Sample t-test	two.sided	0.0209805	0.52113	NONE	FALSE	FALSE	FALSE
16450	SMAD4	-230.718	919.649	1150.37	-3.6688	0.000571187	52.3698	-356.887	-104.548	Welch Two Sample t-test	two.sided	0.0210072	-0.322939	NONE	FALSE	FALSE	TRUE
5392	EFTUD1	-122.336	559.537	681.873	-3.66347	0.000572996	53.3415	-189.305	-55.3674	Welch Two Sample t-test	two.sided	0.0210355	-0.28527	NONE	FALSE	FALSE	FALSE
6152	FAM91A1	-335.178	1338.88	1674.06	-3.6856	0.000579438	48.0286	-518.027	-152.328	Welch Two Sample t-test	two.sided	0.0212335	-0.322323	NONE	FALSE	FALSE	FALSE
849	APPL2	-177.821	702.476	880.298	-3.66999	0.000580955	50.9347	-275.098	-80.5452	Welch Two Sample t-test	two.sided	0.0212505	-0.325542	NONE	FALSE	FALSE	FALSE
1078	ASCL3	-0.470653	0.163032	0.633685	-3.46416	0.000586422	421.184	-0.737709	-0.203598	Welch Two Sample t-test	two.sided	0.0214118	-1.95861	NONE	FALSE	FALSE	FALSE
434	AHSA1	787.341	3428.37	2641.03	3.70173	0.000588855	44.3759	358.784	1215.9	Welch Two Sample t-test	two.sided	0.0214619	0.376423	NONE	FALSE	FALSE	FALSE
19898	ZKSCAN1	-219.739	503.742	723.481	-3.6663	0.000591142	50.5282	-340.09	-99.3876	Welch Two Sample t-test	two.sided	0.0215065	-0.52227	NONE	FALSE	FALSE	FALSE
16466	SMARCC1	-469.733	2089.7	2559.43	-3.63742	0.000596068	56.6527	-728.363	-211.102	Welch Two Sample t-test	two.sided	0.021608	-0.292529	NONE	FALSE	TRUE	TRUE
1578	BRIP1	-54.0549	134.749	188.804	-3.62487	0.000595721	60.2366	-83.8813	-24.2284	Welch Two Sample t-test	two.sided	0.021608	-0.486614	FAV	FALSE	FALSE	TRUE
1111	ASXL2	-224.874	506.776	731.65	-3.6629	0.000599268	50.3153	-348.165	-101.583	Welch Two Sample t-test	two.sided	0.0216769	-0.529805	NONE	FALSE	FALSE	TRUE
16917	SNTA1	399.617	842.425	442.808	3.71106	0.000600112	42.0492	182.312	616.921	Welch Two Sample t-test	two.sided	0.0216769	0.927866	NONE	FALSE	FALSE	FALSE
16966	SOD1	1450.97	4694.46	3243.49	3.70113	0.000601899	43.3464	660.541	2241.4	Welch Two Sample t-test	two.sided	0.0217027	0.533414	NONE	FALSE	FALSE	TRUE
12074	NRBP2	-168.327	442.654	610.981	-3.64018	0.000603424	54.945	-260.998	-75.6549	Welch Two Sample t-test	two.sided	0.021719	-0.464947	NONE	FALSE	FALSE	FALSE
19745	ZBTB40	-104.025	521.695	625.721	-3.65083	0.000610422	51.6039	-161.212	-46.8383	Welch Two Sample t-test	two.sided	0.0219318	-0.262311	FAV	FALSE	FALSE	FALSE
362	AEBP2	-279.481	826.869	1106.35	-3.58541	0.000613245	71.1328	-434.902	-124.059	Welch Two Sample t-test	two.sided	0.0219573	-0.420077	NONE	FALSE	FALSE	TRUE
4877	DHODH	49.1406	218.459	169.318	3.67819	0.000613301	46.0222	22.2487	76.0325	Welch Two Sample t-test	two.sided	0.0219573	0.367624	NONE	FALSE	FALSE	TRUE
10711	MDH2	1644.58	6713.64	5069.06	3.69061	0.000620958	43.3584	746.134	2543.03	Welch Two Sample t-test	two.sided	0.022153	0.405377	NONE	FALSE	FALSE	FALSE
17677	TBC1D14	-446.028	1716.8	2162.83	-3.65064	0.000620446	50.516	-691.368	-200.689	Welch Two Sample t-test	two.sided	0.022153	-0.333197	NONE	FALSE	FALSE	TRUE
7958	HNRNPUL1	-1040.16	5349.54	6389.69	-3.6492	0.000624218	50.4061	-1612.56	-467.757	Welch Two Sample t-test	two.sided	0.0222301	-0.256333	NONE	FALSE	FALSE	TRUE
8915	KIAA0556	-89.3259	440.207	529.533	-3.63723	0.000630045	52.3515	-138.599	-40.053	Welch Two Sample t-test	two.sided	0.0223197	-0.266538	NONE	FALSE	FALSE	FALSE
13099	PDCD6IP	-615.471	2762.6	3378.07	-3.6354	0.000628644	52.9361	-955.052	-275.89	Welch Two Sample t-test	two.sided	0.0223197	-0.290173	NONE	FALSE	FALSE	FALSE
18498	TP53	-496.376	1016.86	1513.24	-3.62977	0.000629893	54.12	-770.533	-222.22	Welch Two Sample t-test	two.sided	0.0223197	-0.573517	NONE	FALSE	FALSE	TRUE
18288	TMEM60	62.6099	323.108	260.499	3.66518	0.000633892	46.3841	28.2326	96.9872	Welch Two Sample t-test	two.sided	0.0224167	0.310743	NONE	FALSE	FALSE	FALSE
16615	SNORA44	-0.0109455	0	0.0109455	-3.43962	0.000635821	458	-0.017199	-0.00469203	Welch Two Sample t-test	two.sided	0.0224457	#DIV/0!	NONE	FALSE	FALSE	FALSE
4300	CSNK1G3	-109.595	521.928	631.523	-3.6501	0.00064768	47.8347	-169.97	-49.2199	Welch Two Sample t-test	two.sided	0.0228166	-0.274985	NONE	FALSE	FALSE	FALSE
9395	LASS5	267.967	1131.4	863.437	3.68085	0.000648584	42.6337	121.115	414.82	Welch Two Sample t-test	two.sided	0.0228166	0.389952	NONE	FALSE	FALSE	FALSE
13059	PCMT1	425.71	1948.48	1522.77	3.67546	0.000650252	43.3125	192.176	659.245	Welch Two Sample t-test	two.sided	0.0228356	0.35565	DEFAV	FALSE	FALSE	FALSE
681	ANKRD32	-33.6244	128.563	162.187	-3.60131	0.000657353	58.0053	-52.3139	-14.935	Welch Two Sample t-test	two.sided	0.0230079	-0.335187	NONE	FALSE	FALSE	FALSE
8910	KIAA0467	-139.301	718.478	857.779	-3.61085	0.000657433	55.4129	-216.601	-62.0012	Welch Two Sample t-test	two.sided	0.0230079	-0.255662	NONE	FALSE	FALSE	FALSE
17881	TFCP2L1	-357.223	748.745	1105.97	-3.5648	0.000660758	70.0801	-557.078	-157.368	Welch Two Sample t-test	two.sided	0.0230843	-0.562763	NONE	FALSE	FALSE	FALSE
1155	ATN1	-723.266	3032.21	3755.48	-3.57057	0.00066542	66.8808	-1127.6	-318.935	Welch Two Sample t-test	two.sided	0.0231235	-0.308626	NONE	FALSE	FALSE	TRUE
1391	BBX	-303.472	1008.94	1312.42	-3.63102	0.000667539	49.6364	-471.373	-135.571	Welch Two Sample t-test	two.sided	0.0231235	-0.379379	NONE	FALSE	FALSE	TRUE
4108	COX4NB	162.405	791.079	628.674	3.66406	0.000665746	43.8558	73.0681	251.742	Welch Two Sample t-test	two.sided	0.0231235	0.33151	NONE	FALSE	FALSE	FALSE
6462	FLJ34503	-0.190939	0.11268	0.303619	-3.50151	0.000667067	111.195	-0.298992	-0.0828853	Welch Two Sample t-test	two.sided	0.0231235	-1.43003	NONE	FALSE	FALSE	FALSE
10415	LYSMD3	-88.2193	322.417	410.637	-3.64226	0.000667596	47.4336	-136.934	-39.5047	Welch Two Sample t-test	two.sided	0.0231235	-0.348933	NONE	FALSE	FALSE	FALSE
6602	FOXO1	-206.696	602.648	809.345	-3.63021	0.000670011	49.5548	-321.085	-92.308	Welch Two Sample t-test	two.sided	0.0231675	-0.425438	NONE	FALSE	FALSE	TRUE
12046	NR1D2	-246.172	679.962	926.134	-3.61041	0.000673371	53.5974	-382.897	-109.448	Welch Two Sample t-test	two.sided	0.0232439	-0.445768	NONE	FALSE	FALSE	TRUE
4569	CYP4X1	-120.982	89.1871	210.169	-3.54007	0.000676746	78.327	-189.014	-52.9491	Welch Two Sample t-test	two.sided	0.0232898	-1.23664	NONE	FALSE	FALSE	FALSE
7162	GOLGA1	-90.821	545.051	635.872	-3.61183	0.000677001	52.8449	-141.26	-40.3822	Welch Two Sample t-test	two.sided	0.0232898	-0.222345	NONE	FALSE	FALSE	FALSE
17367	STK35	-290.336	1254.55	1544.89	-3.61565	0.00068282	51.3397	-451.52	-129.153	Welch Two Sample t-test	two.sided	0.02345	-0.30033	NONE	FALSE	FALSE	TRUE
19315	VCPIP1	-155.81	652.817	808.627	-3.61651	0.000687209	50.6943	-242.315	-69.3045	Welch Two Sample t-test	two.sided	0.0235608	-0.308795	NONE	FALSE	FALSE	FALSE
13396	PIK3C2A	-225.026	727.856	952.881	-3.62477	0.000692901	48.4346	-349.817	-100.234	Welch Two Sample t-test	two.sided	0.0237157	-0.388644	NONE	FALSE	FALSE	TRUE
8971	KIAA1468	-217.835	661.473	879.308	-3.60781	0.000695856	51.7167	-339.01	-96.6603	Welch Two Sample t-test	two.sided	0.0237454	-0.410686	NONE	FALSE	FALSE	FALSE
13496	PLA2G4D	-160.575	86.7864	247.362	-3.44569	0.00069729	195.245	-252.483	-68.6678	Welch Two Sample t-test	two.sided	0.0237454	-1.51108	NONE	FALSE	FALSE	FALSE
19237	USP33	-160.517	818.525	979.042	-3.63184	0.000696522	46.769	-249.441	-71.5919	Welch Two Sample t-test	two.sided	0.0237454	-0.258344	NONE	FALSE	FALSE	TRUE
1601	BTAF1	-183.327	619.065	802.393	-3.6184	0.000704704	48.5944	-285.165	-81.4901	Welch Two Sample t-test	two.sided	0.0239576	-0.374217	FAV	FALSE	FALSE	TRUE
12452	OR2M4	-0.0252996	0	0.0252996	-3.40905	0.000709525	458	-0.0398836	-0.0107156	Welch Two Sample t-test	two.sided	0.024081	#DIV/0!	NONE	FALSE	FALSE	FALSE
16040	SKAP2	-151.39	539.602	690.992	-3.61174	0.00071146	49.3073	-235.61	-67.1697	Welch Two Sample t-test	two.sided	0.0241062	-0.356773	NONE	FALSE	FALSE	TRUE
15628	SDHAF2	245.303	994.989	749.685	3.64092	0.000714524	43.7617	109.499	381.107	Welch Two Sample t-test	two.sided	0.0241696	0.408395	NONE	FALSE	FALSE	FALSE
9916	LOC338651	-1.85415	2.58902	4.44317	-3.50871	0.000716924	86.5363	-2.90457	-0.803735	Welch Two Sample t-test	two.sided	0.0242103	-0.779184	NONE	FALSE	FALSE	FALSE
15711	SEMA6D	-98.7146	83.5026	182.217	-3.54265	0.000719334	68.2935	-154.313	-43.1159	Welch Two Sample t-test	two.sided	0.0242511	-1.12577	NONE	FALSE	FALSE	FALSE
10730	MED12	-202.956	754.101	957.058	-3.59029	0.000721186	53.0923	-316.335	-89.5778	Welch Two Sample t-test	two.sided	0.0242731	-0.343847	NONE	FALSE	FALSE	TRUE
8985	KIAA1644	-162.228	213.281	375.509	-3.52798	0.000724272	73.8504	-253.855	-70.6015	Welch Two Sample t-test	two.sided	0.0243365	-0.816094	NONE	FALSE	FALSE	FALSE
3638	CHAT	-1.87989	0.500427	2.38032	-3.41308	0.000728998	305.443	-2.96371	-0.796067	Welch Two Sample t-test	two.sided	0.0244547	-2.24992	NONE	FALSE	FALSE	FALSE
20390	ZNF791	-47.6223	138.337	185.959	-3.61047	0.000730451	47.8276	-74.1452	-21.0994	Welch Two Sample t-test	two.sided	0.0244628	-0.4268	NONE	FALSE	FALSE	FALSE
19873	ZFYVE16	-122.074	483.774	605.848	-3.60046	0.00073324	49.5914	-190.189	-53.9597	Welch Two Sample t-test	two.sided	0.0245157	-0.324623	NONE	FALSE	FALSE	FALSE
8049	HRNR	-156.2	27.1632	183.363	-3.39684	0.000736696	493.922	-246.548	-65.8518	Welch Two Sample t-test	two.sided	0.0245501	-2.75498	NONE	FALSE	FALSE	FALSE
8832	KCTD1	-336.035	964.131	1300.17	-3.58946	0.000736234	51.7084	-523.916	-148.153	Welch Two Sample t-test	two.sided	0.0245501	-0.431394	NONE	FALSE	FALSE	TRUE
11876	NKX2-3	-20.8793	12.1898	33.0691	-3.40843	0.000740539	307.185	-32.933	-8.8255	Welch Two Sample t-test	two.sided	0.0246375	-1.43981	NONE	FALSE	FALSE	FALSE
20056	ZNF322A	-113.202	392.403	505.605	-3.47586	0.000742462	104.681	-177.781	-48.6233	Welch Two Sample t-test	two.sided	0.024661	-0.365674	NONE	FALSE	FALSE	FALSE
3566	CEP120	-56.6336	246.706	303.339	-3.55926	0.000744965	58.6199	-88.477	-24.7902	Welch Two Sample t-test	two.sided	0.0246631	-0.298141	NONE	FALSE	FALSE	FALSE
6133	FAM83B	-355.28	769.984	1125.26	-3.57713	0.000744963	53.7386	-554.426	-156.134	Welch Two Sample t-test	two.sided	0.0246631	-0.547363	NONE	FALSE	FALSE	FALSE
674	ANKRD27	-155.815	833.588	989.403	-3.57886	0.000755877	52.1756	-243.172	-68.4572	Welch Two Sample t-test	two.sided	0.0248631	-0.247223	NONE	FALSE	FALSE	FALSE
4824	DENND4C	-203.119	642.33	845.449	-3.5526	0.000755417	59.2885	-317.514	-88.7243	Welch Two Sample t-test	two.sided	0.0248631	-0.396404	NONE	FALSE	FALSE	FALSE
7788	HIPK1	-377.172	1206.06	1583.23	-3.59618	0.000757152	48.3038	-588.017	-166.328	Welch Two Sample t-test	two.sided	0.0248631	-0.392572	NONE	FALSE	FALSE	TRUE
13039	PCDHGB6	-25.549	28.2246	53.7736	-3.43299	0.000756662	163.16	-40.2444	-10.8536	Welch Two Sample t-test	two.sided	0.0248631	-0.929944	NONE	FALSE	FALSE	FALSE
15106	RNPS1	678.521	3852.04	3173.52	3.61782	0.000755828	44.4514	300.648	1056.39	Welch Two Sample t-test	two.sided	0.0248631	0.279539	NONE	FALSE	FALSE	TRUE
15495	SBF2	-167.538	548.097	715.635	-3.59751	0.000759051	47.8754	-261.18	-73.8953	Welch Two Sample t-test	two.sided	0.0248851	-0.384793	NONE	FALSE	FALSE	FALSE
1832	C14orf109	127.713	431.973	304.26	3.62462	0.000765301	42.6855	56.6401	198.787	Welch Two Sample t-test	two.sided	0.0250494	0.505638	NONE	FALSE	FALSE	FALSE
12920	PARP11	-48.141	174.384	222.525	-3.55772	0.000780519	54.8409	-75.2604	-21.0216	Welch Two Sample t-test	two.sided	0.0255062	-0.3517	NONE	FALSE	FALSE	TRUE
1716	C11orf30	-89.5902	285.527	375.117	-3.54435	0.000783628	58.2296	-140.183	-38.9972	Welch Two Sample t-test	two.sided	0.0255665	-0.393714	NONE	FALSE	FALSE	FALSE
7217	GPATCH4	226.773	1071.41	844.639	3.59687	0.000786041	45.8101	99.8509	353.695	Welch Two Sample t-test	two.sided	0.0256039	0.343107	NONE	FALSE	FALSE	FALSE
462	AKAP11	-246.919	768.349	1015.27	-3.58634	0.000790414	47.434	-385.394	-108.444	Welch Two Sample t-test	two.sided	0.025705	-0.402027	NONE	FALSE	FALSE	FALSE
8936	KIAA1009	-30.7567	114.635	145.391	-3.54481	0.000794101	56.8494	-48.1321	-13.3812	Welch Two Sample t-test	two.sided	0.0257834	-0.342897	NONE	FALSE	FALSE	FALSE
687	ANKRD36BP1	-43.7182	84.4962	128.214	-3.50899	0.000798414	68.6981	-68.575	-18.8614	Welch Two Sample t-test	two.sided	0.0257992	-0.6016	NONE	FALSE	FALSE	FALSE
1494	BIRC6	-451.47	1567.5	2018.97	-3.57686	0.000797588	48.7321	-705.154	-197.787	Welch Two Sample t-test	two.sided	0.0257992	-0.365155	NONE	FALSE	FALSE	FALSE
15118	ROCK1	-286.068	929.327	1215.39	-3.5778	0.000796773	48.6076	-446.779	-125.357	Welch Two Sample t-test	two.sided	0.0257992	-0.387167	NONE	FALSE	FALSE	FALSE
3995	COG3	-108.693	496.085	604.778	-3.56583	0.00080414	50.5178	-169.902	-47.4842	Welch Two Sample t-test	two.sided	0.0259428	-0.285819	NONE	FALSE	FALSE	FALSE
11741	NEK11	-26.6013	81.9047	108.506	-3.52401	0.000808499	61.5137	-41.693	-11.5095	Welch Two Sample t-test	two.sided	0.0260005	-0.405756	NONE	FALSE	FALSE	TRUE
12361	OR11G2	-0.0231078	0	0.0231078	-3.37251	0.000808038	458	-0.0365727	-0.00964295	Welch Two Sample t-test	two.sided	0.0260005	#DIV/0!	NONE	FALSE	FALSE	FALSE
4222	CRKL	-726.871	2960.88	3687.75	-3.48734	0.000810549	76.7725	-1141.93	-311.812	Welch Two Sample t-test	two.sided	0.0260025	-0.316715	NONE	FALSE	FALSE	TRUE
7539	GULP1	-44.0371	77.1302	121.167	-3.4423	0.000811131	112.333	-69.3838	-18.6904	Welch Two Sample t-test	two.sided	0.0260025	-0.651632	NONE	FALSE	FALSE	FALSE
8277	IFT81	-38.8627	137.402	176.265	-3.53902	0.000825193	55.0113	-60.8693	-16.856	Welch Two Sample t-test	two.sided	0.0264114	-0.359339	NONE	FALSE	FALSE	FALSE
1368	BAT2L2	-1133.98	4273.14	5407.13	-3.55957	0.000839072	48.8358	-1774.24	-493.733	Welch Two Sample t-test	two.sided	0.0267319	-0.339565	NONE	FALSE	FALSE	FALSE
16919	SNTB2	-188.348	861.332	1049.68	-3.54821	0.000837612	51.4835	-294.892	-81.8046	Welch Two Sample t-test	two.sided	0.0267319	-0.285308	NONE	FALSE	FALSE	TRUE
18337	TMOD2	-70.438	195.944	266.382	-3.52553	0.000839172	57.2737	-110.442	-30.434	Welch Two Sample t-test	two.sided	0.0267319	-0.443055	NONE	FALSE	FALSE	FALSE
4199	CREBBP	-472.036	2020.02	2492.05	-3.54213	0.000846694	52.0868	-739.438	-204.634	Welch Two Sample t-test	two.sided	0.0267539	-0.302968	NONE	FALSE	FALSE	TRUE
5646	ERAP1	-475.87	1266.71	1742.58	-3.54565	0.000841633	51.7164	-745.222	-206.518	Welch Two Sample t-test	two.sided	0.0267539	-0.46014	NONE	FALSE	FALSE	FALSE
5653	ERC1	-480.841	1557	2037.84	-3.55047	0.000843507	50.4347	-752.802	-208.879	Welch Two Sample t-test	two.sided	0.0267539	-0.388272	NONE	FALSE	FALSE	FALSE
6635	FRMD4B	-222.87	719.843	942.713	-3.54847	0.000843943	50.8498	-348.97	-96.7696	Welch Two Sample t-test	two.sided	0.0267539	-0.389136	NONE	FALSE	FALSE	FALSE
10896	MIB1	-374.779	1105.23	1480.01	-3.55815	0.000847799	48.4167	-586.511	-163.046	Welch Two Sample t-test	two.sided	0.0267539	-0.421258	NONE	FALSE	FALSE	FALSE
16519	SMYD4	-49.1334	234.283	283.416	-3.53517	0.000847016	53.7895	-77.0005	-21.2662	Welch Two Sample t-test	two.sided	0.0267539	-0.274671	NONE	FALSE	FALSE	FALSE
3657	CHD9	-218.815	850.906	1069.72	-3.54214	0.000852848	51.5172	-342.803	-94.8271	Welch Two Sample t-test	two.sided	0.0268337	-0.330163	NONE	FALSE	FALSE	TRUE
8868	KEL	-28.1935	6.82556	35.0191	-3.35634	0.000852978	476.5	-44.6993	-11.6877	Welch Two Sample t-test	two.sided	0.0268337	-2.35912	NONE	FALSE	FALSE	TRUE
5640	EPS8	-184.145	336.439	520.584	-3.46624	0.000858105	78.6633	-289.896	-78.3949	Welch Two Sample t-test	two.sided	0.026918	-0.629788	NONE	FALSE	FALSE	FALSE
9723	LOC100190986	-21.6088	50.7364	72.3452	-3.49961	0.00085832	63.3862	-33.9463	-9.27125	Welch Two Sample t-test	two.sided	0.026918	-0.511876	NONE	FALSE	FALSE	FALSE
10643	MBD5	-46.3524	133.875	180.228	-3.56235	0.000861209	46.544	-72.5354	-20.1694	Welch Two Sample t-test	two.sided	0.0269668	-0.428931	NONE	FALSE	FALSE	TRUE
7122	GNAT2	-0.498021	0.916432	1.41445	-3.49669	0.000865195	63.5243	-0.782591	-0.213451	Welch Two Sample t-test	two.sided	0.0269883	-0.626144	NONE	FALSE	FALSE	FALSE
7512	GTF3C6	325.75	1126.56	800.809	3.57713	0.000867127	43.5075	142.163	509.338	Welch Two Sample t-test	two.sided	0.0269883	0.492393	NONE	FALSE	FALSE	TRUE
8516	IPO8	-235.736	1044.17	1279.91	-3.51271	0.000867234	57.93	-370.073	-101.398	Welch Two Sample t-test	two.sided	0.0269883	-0.29368	NONE	FALSE	FALSE	TRUE
10368	LUC7L2	-303.753	1450.69	1754.44	-3.55723	0.000864863	47.264	-475.511	-131.995	Welch Two Sample t-test	two.sided	0.0269883	-0.274273	NONE	FALSE	FALSE	TRUE
7425	GRLF1	-507.679	2065.97	2573.65	-3.54708	0.000870414	48.9054	-795.315	-220.042	Welch Two Sample t-test	two.sided	0.027015	-0.316996	NONE	FALSE	FALSE	FALSE
10918	MINK1	-959.742	3629.61	4589.35	-3.5462	0.000870764	49.0645	-1503.59	-415.889	Welch Two Sample t-test	two.sided	0.027015	-0.338476	NONE	FALSE	FALSE	FALSE
1785	C12orf51	-172.614	691.473	864.087	-3.53636	0.000873723	51.0082	-270.606	-74.6217	Welch Two Sample t-test	two.sided	0.0270654	-0.321504	NONE	FALSE	FALSE	FALSE
9328	KRTAP9-8	-0.620545	0.0873512	0.707896	-3.34392	0.000888853	493.551	-0.985157	-0.255933	Welch Two Sample t-test	two.sided	0.0274919	-3.01864	NONE	FALSE	FALSE	FALSE
1778	C12orf44	696.053	2028.31	1332.26	3.57367	0.000901198	41.9601	302.974	1089.13	Welch Two Sample t-test	two.sided	0.0277888	0.606406	NONE	FALSE	FALSE	FALSE
20011	ZNF254	-33.0314	97.7581	130.789	-3.45204	0.000900811	78.1529	-52.0806	-13.9822	Welch Two Sample t-test	two.sided	0.0277888	-0.419959	NONE	FALSE	FALSE	FALSE
10548	MAP3K6	-310.662	1321.33	1632	-3.50587	0.000905688	55.8127	-488.186	-133.138	Welch Two Sample t-test	two.sided	0.0278847	-0.304642	FAV	FALSE	FALSE	FALSE
17687	TBC1D23	-230.049	929.476	1159.52	-3.52421	0.000907927	50.8876	-361.104	-98.9931	Welch Two Sample t-test	two.sided	0.0279112	-0.319044	NONE	FALSE	FALSE	FALSE
4469	CXorf23	-23.466	85.9365	109.403	-3.50672	0.000909921	55.1489	-36.8757	-10.0563	Welch Two Sample t-test	two.sided	0.02793	-0.348303	NONE	FALSE	FALSE	FALSE
19482	WDR36	-196.58	756.656	953.236	-3.54161	0.000915714	46.5773	-308.27	-84.89	Welch Two Sample t-test	two.sided	0.0280228	-0.333196	NONE	FALSE	FALSE	TRUE
20140	ZNF451	-95.9736	477.438	573.412	-3.52464	0.000914422	50.244	-150.659	-41.2885	Welch Two Sample t-test	two.sided	0.0280228	-0.264257	NONE	FALSE	FALSE	TRUE
1085	ASH1L	-345.721	1149.34	1495.06	-3.51908	0.000929256	50.2959	-543.017	-148.425	Welch Two Sample t-test	two.sided	0.0283514	-0.3794	NONE	FALSE	FALSE	TRUE
19533	WDR92	-31.2362	187.175	218.411	-3.52054	0.000928719	50.0086	-49.0573	-13.4152	Welch Two Sample t-test	two.sided	0.0283514	-0.22266	NONE	FALSE	FALSE	FALSE
12772	OTX1	-56.6883	67.028	123.716	-3.44445	0.000935073	75.8918	-89.4678	-23.9088	Welch Two Sample t-test	two.sided	0.0284859	-0.8842	NONE	FALSE	FALSE	FALSE
14549	RAD50	-249.564	902.365	1151.93	-3.53141	0.000936571	47.0998	-391.725	-107.403	Welch Two Sample t-test	two.sided	0.0284887	-0.352269	NONE	FALSE	FALSE	TRUE
19521	WDR7	-89.5337	288.491	378.024	-3.52386	0.000938337	48.5271	-140.605	-38.4621	Welch Two Sample t-test	two.sided	0.0284995	-0.389955	NONE	FALSE	FALSE	FALSE
5103	DOCK1	-289.901	995.515	1285.42	-3.523	0.000945328	48.1841	-455.335	-124.466	Welch Two Sample t-test	two.sided	0.0286688	-0.36872	NONE	FALSE	FALSE	TRUE
18043	TLR5	-67.2772	108.125	175.402	-3.50076	0.000955943	52.4524	-105.833	-28.7216	Welch Two Sample t-test	two.sided	0.0289473	-0.697969	NONE	FALSE	FALSE	FALSE
6735	GAB1	-137.241	431.769	569.01	-3.49618	0.000957414	53.5019	-215.958	-58.5233	Welch Two Sample t-test	two.sided	0.0289485	-0.398193	NONE	FALSE	FALSE	FALSE
952	ARID2	-155.736	589.732	745.468	-3.50594	0.000960178	50.8309	-244.921	-66.5507	Welch Two Sample t-test	two.sided	0.0289888	-0.338087	FAV	FALSE	TRUE	TRUE
1621	BTG1	-940.839	3590.65	4531.49	-3.48749	0.000966234	55.0419	-1481.47	-400.207	Welch Two Sample t-test	two.sided	0.0290848	-0.33574	NONE	FALSE	FALSE	TRUE
15308	RREB1	-434.903	1203.91	1638.82	-3.50972	0.000965813	49.5155	-683.852	-185.954	Welch Two Sample t-test	two.sided	0.0290848	-0.444923	NONE	FALSE	FALSE	TRUE
8470	INPP5A	156.09	675.753	519.662	3.54006	0.000968133	43.4416	67.1954	244.985	Welch Two Sample t-test	two.sided	0.0290986	0.378921	NONE	FALSE	FALSE	FALSE
11020	MOBKL2B	-260.545	532.757	793.302	-3.46358	0.000969685	62.2914	-410.902	-110.188	Welch Two Sample t-test	two.sided	0.0291021	-0.574393	NONE	FALSE	FALSE	FALSE
18707	TRPM1	-3.3595	0.749493	4.109	-3.31844	0.000971903	495.031	-5.34859	-1.37042	Welch Two Sample t-test	two.sided	0.0291254	-2.4548	NONE	FALSE	FALSE	FALSE
16043	SKIV2L2	-212.321	1066.99	1279.31	-3.50092	0.000980536	50.3778	-334.112	-90.5299	Welch Two Sample t-test	two.sided	0.0293406	-0.26182	NONE	FALSE	FALSE	FALSE
13744	POLR3K	142.133	499.192	357.059	3.53564	0.00098347	43.2826	61.077	223.188	Welch Two Sample t-test	two.sided	0.029385	0.483431	NONE	FALSE	FALSE	TRUE
9429	LCE6A	-8.56213	3.04163	11.6038	-3.33109	0.000988748	263.697	-13.6232	-3.50107	Welch Two Sample t-test	two.sided	0.0294991	-1.93168	NONE	FALSE	FALSE	FALSE
4989	DMBT1	-596.925	216.407	813.333	-3.32975	0.000991997	266.446	-949.892	-243.958	Welch Two Sample t-test	two.sided	0.0295525	-1.91009	NONE	FALSE	FALSE	FALSE
9423	LCE3B	-0.115232	0.0196049	0.134837	-3.31081	0.00100293	463.276	-0.183627	-0.0468374	Welch Two Sample t-test	two.sided	0.0298341	-2.78193	NONE	FALSE	FALSE	FALSE
1517	BMP3	-37.8486	6.10022	43.9488	-3.3082	0.00100946	480.345	-60.3288	-15.3683	Welch Two Sample t-test	two.sided	0.0299403	-2.84889	NONE	FALSE	FALSE	FALSE
20406	ZNF81	-29.8129	81.9793	111.792	-3.46086	0.00100802	58.9208	-47.0505	-12.5752	Welch Two Sample t-test	two.sided	0.0299403	-0.447488	NONE	FALSE	FALSE	FALSE
19071	UBR5	-520.929	2599.58	3120.51	-3.47791	0.0010121	53.5027	-821.289	-220.57	Welch Two Sample t-test	two.sided	0.0299748	-0.263503	NONE	FALSE	FALSE	TRUE
11483	NAB1	-473.47	1615.94	2089.41	-3.38933	0.001024	94.3689	-750.821	-196.118	Welch Two Sample t-test	two.sided	0.030283	-0.370722	NONE	FALSE	FALSE	TRUE
932	ARHGEF12	-877.704	2705.65	3583.35	-3.48955	0.00102873	49.3201	-1383.08	-372.332	Welch Two Sample t-test	two.sided	0.0303783	-0.405336	NONE	FALSE	FALSE	FALSE
9329	KRTAP9-9	-0.0372671	0	0.0372671	-3.30147	0.00103702	458	-0.0594499	-0.0150843	Welch Two Sample t-test	two.sided	0.0305785	#DIV/0!	NONE	FALSE	FALSE	FALSE
707	ANKRD5	-76.8163	225.062	301.878	-3.47307	0.00104095	52.3418	-121.192	-32.4408	Welch Two Sample t-test	two.sided	0.0306101	-0.423645	NONE	FALSE	FALSE	FALSE
1132	ATF7	-201.759	910.151	1111.91	-3.48343	0.00104112	49.8047	-318.106	-85.4129	Welch Two Sample t-test	two.sided	0.0306101	-0.288863	NONE	FALSE	FALSE	TRUE
14572	RAGE	116.85	243.395	126.545	3.52325	0.00104667	41.8097	49.9104	183.79	Welch Two Sample t-test	two.sided	0.0306396	0.943647	NONE	FALSE	FALSE	FALSE
19465	WDR11	-208.528	787.437	995.965	-3.50469	0.00104624	45.0425	-328.364	-88.6925	Welch Two Sample t-test	two.sided	0.0306396	-0.338931	NONE	FALSE	FALSE	FALSE
19755	ZBTB4	-400.887	1794.23	2195.11	-3.4913	0.0010449	47.7946	-631.782	-169.991	Welch Two Sample t-test	two.sided	0.0306396	-0.290933	NONE	FALSE	FALSE	TRUE
14616	RAPH1	-221.369	864.599	1085.97	-3.44637	0.00105169	59.157	-349.891	-92.8473	Welch Two Sample t-test	two.sided	0.0307422	-0.328879	NONE	FALSE	FALSE	TRUE
9421	LCE2D	-17.8501	6.6305	24.4806	-3.31909	0.00106053	215.195	-28.4505	-7.24978	Welch Two Sample t-test	two.sided	0.0309558	-1.88445	NONE	FALSE	FALSE	FALSE
13401	PIK3CB	-197.961	761.963	959.924	-3.45992	0.00107673	52.8539	-312.728	-83.1939	Welch Two Sample t-test	two.sided	0.0313835	-0.333199	NONE	FALSE	FALSE	TRUE
7175	GOLGA6L5	-6.84693	13.1954	20.0423	-3.43161	0.00107987	61.299	-10.8363	-2.85757	Welch Two Sample t-test	two.sided	0.0313877	-0.603016	NONE	FALSE	FALSE	FALSE
19723	ZBED4	-148.34	771.173	919.513	-3.45252	0.00107998	54.6058	-234.459	-62.2207	Welch Two Sample t-test	two.sided	0.0313877	-0.253815	NONE	FALSE	FALSE	TRUE
5300	E2F7	-113.04	287.96	401	-3.44638	0.00108758	55.715	-178.753	-47.3271	Welch Two Sample t-test	two.sided	0.0315633	-0.477734	NONE	FALSE	FALSE	TRUE
3224	CCND2	-742.373	1326.83	2069.2	-3.42505	0.00108951	62.6597	-1175.56	-309.19	Welch Two Sample t-test	two.sided	0.0315739	-0.641093	NONE	FALSE	FALSE	TRUE
6510	FLOT1	1019.6	3841.07	2821.47	3.50387	0.00109406	42.4842	432.554	1606.65	Welch Two Sample t-test	two.sided	0.0316604	0.445063	NONE	FALSE	FALSE	FALSE
12727	OSBPL3	-184.599	791.518	976.118	-3.46077	0.00109562	51.1581	-291.677	-77.5219	Welch Two Sample t-test	two.sided	0.0316604	-0.302432	NONE	FALSE	FALSE	FALSE
5091	DNMT1	-591.061	2107.84	2698.9	-3.45143	0.00110021	53.2147	-934.515	-247.607	Welch Two Sample t-test	two.sided	0.0316836	-0.356608	NONE	FALSE	FALSE	TRUE
18499	TP63	-3420.72	8886.68	12307.4	-3.46329	0.00110112	50.1413	-5404.45	-1436.99	Welch Two Sample t-test	two.sided	0.0316836	-0.469809	NONE	FALSE	FALSE	TRUE
20136	ZNF445	-60.7892	284.183	344.972	-3.44101	0.0010991	56.287	-96.1747	-25.4038	Welch Two Sample t-test	two.sided	0.0316836	-0.27966	NONE	FALSE	FALSE	FALSE
14674	RBBP9	-126.692	456.055	582.746	-3.45085	0.00110533	52.9568	-200.33	-53.053	Welch Two Sample t-test	two.sided	0.0317595	-0.353661	NONE	FALSE	FALSE	TRUE
10522	MAP1B	-372.758	715.639	1088.4	-3.37238	0.0011087	88.1049	-592.415	-153.101	Welch Two Sample t-test	two.sided	0.031811	-0.604901	NONE	FALSE	FALSE	FALSE
4922	DIP2A	-130.66	581.259	711.919	-3.4637	0.00111265	49.2328	-206.457	-54.8624	Welch Two Sample t-test	two.sided	0.0318791	-0.292532	FAV	FALSE	FALSE	FALSE
20269	ZNF621	-62.5389	248.054	310.593	-3.45054	0.00112024	51.8759	-98.9102	-26.1675	Welch Two Sample t-test	two.sided	0.0320512	-0.324371	NONE	FALSE	FALSE	FALSE
11983	NOV	-61.5906	109.783	171.374	-3.35962	0.00112579	94.7669	-97.9865	-25.1947	Welch Two Sample t-test	two.sided	0.0321645	-0.642488	NONE	FALSE	FALSE	FALSE
20213	ZNF558	-69.0137	248.009	317.023	-3.46175	0.00112775	48.6463	-109.084	-28.9434	Welch Two Sample t-test	two.sided	0.032175	-0.354194	FAV	FALSE	FALSE	FALSE
9513	LGR5	-103.755	55.0109	158.766	-3.2807	0.0011299	385.085	-165.936	-41.5741	Welch Two Sample t-test	two.sided	0.0321911	-1.52911	NONE	FALSE	FALSE	TRUE
7165	GOLGA2	-409.905	1963.77	2373.68	-3.45769	0.00113803	48.8758	-648.154	-171.657	Welch Two Sample t-test	two.sided	0.0323772	-0.273496	NONE	FALSE	FALSE	FALSE
11457	MYST4	-121.839	434.336	556.175	-3.42529	0.0011455	56.9502	-193.068	-50.609	Welch Two Sample t-test	two.sided	0.0325437	-0.356726	NONE	FALSE	FALSE	FALSE
1405	BCCIP	239.19	1443.63	1204.44	3.45867	0.00115227	47.7284	100.121	378.259	Welch Two Sample t-test	two.sided	0.0326444	0.261339	NONE	FALSE	FALSE	TRUE
11035	MON2	-148.389	707.953	856.342	-3.42575	0.00115136	56.2888	-235.151	-61.6269	Welch Two Sample t-test	two.sided	0.0326444	-0.274534	FAV	FALSE	FALSE	FALSE
3624	CGB8	-9.23165	6.49073	15.7224	-3.30103	0.00116264	179.102	-14.7502	-3.71312	Welch Two Sample t-test	two.sided	0.0327706	-1.27637	NONE	FALSE	FALSE	FALSE
6327	FERMT1	-1070.04	2329.72	3399.75	-3.42911	0.0011632	54.2958	-1695.57	-444.502	Welch Two Sample t-test	two.sided	0.0327706	-0.545276	NONE	FALSE	FALSE	FALSE
11695	NDUFAF4	131.627	399.661	268.034	3.48028	0.00116126	43.0095	55.3546	207.899	Welch Two Sample t-test	two.sided	0.0327706	0.57636	NONE	FALSE	FALSE	FALSE
19269	UTP11L	164.129	1029.61	865.477	3.46823	0.00115953	45.3244	68.8332	259.424	Welch Two Sample t-test	two.sided	0.0327706	0.250525	NONE	FALSE	FALSE	FALSE
10450	MAF	-808.45	1634.19	2442.64	-3.43987	0.00117404	50.6223	-1280.36	-336.535	Welch Two Sample t-test	two.sided	0.0330299	-0.579867	NONE	FALSE	FALSE	FALSE
17351	STIM2	-149.776	552.368	702.143	-3.42577	0.00118353	53.6177	-237.444	-62.1075	Welch Two Sample t-test	two.sided	0.0332507	-0.346136	NONE	FALSE	FALSE	FALSE
7243	GPN2	94.877	480.42	385.543	3.47047	0.00118768	43.3754	39.7577	149.996	Welch Two Sample t-test	two.sided	0.033321	0.317405	NONE	FALSE	FALSE	FALSE
12009	NPHP4	-58.5138	251.865	310.379	-3.43973	0.00119903	48.9669	-92.6995	-24.328	Welch Two Sample t-test	two.sided	0.0335927	-0.301379	NONE	FALSE	FALSE	TRUE
569	ALS2CL	-279.852	701.151	981.003	-3.3835	0.00120488	66.3481	-444.974	-114.731	Welch Two Sample t-test	two.sided	0.0336769	-0.484533	NONE	FALSE	FALSE	FALSE
12652	OR6N2	-0.0108462	0	0.0108462	-3.25802	0.00120536	458	-0.0173883	-0.00430403	Welch Two Sample t-test	two.sided	0.0336769	#DIV/0!	NONE	FALSE	FALSE	FALSE
7108	GNA11	-118.688	400.45	519.138	-3.4466	0.00120958	46.7945	-187.973	-49.4033	Welch Two Sample t-test	two.sided	0.0337361	-0.374497	NONE	FALSE	FALSE	FALSE
9759	LOC121838	-5.56416	0.584966	6.14913	-3.25627	0.00121082	467.917	-8.92195	-2.20638	Welch Two Sample t-test	two.sided	0.0337361	-3.39396	NONE	FALSE	FALSE	FALSE
4406	CTTNBP2NL	-234.369	919.902	1154.27	-3.43463	0.00122081	48.7432	-371.515	-97.2234	Welch Two Sample t-test	two.sided	0.0338884	-0.32743	NONE	FALSE	FALSE	FALSE
9740	LOC100271836	-74.9673	251.694	326.661	-3.41841	0.00122131	52.7681	-118.959	-30.9759	Welch Two Sample t-test	two.sided	0.0338884	-0.376125	NONE	FALSE	FALSE	FALSE
9036	KIF2A	-127.874	501.926	629.799	-3.43229	0.00121984	49.3501	-202.729	-53.0183	Welch Two Sample t-test	two.sided	0.0338884	-0.327418	FAV	FALSE	FALSE	TRUE
9432	LCMT1	254.376	921.226	666.85	3.46447	0.00122695	42.461	106.248	402.505	Welch Two Sample t-test	two.sided	0.0339982	0.466193	NONE	FALSE	FALSE	TRUE
2576	C6orf138	-9.21186	9.24571	18.4576	-3.31701	0.00123046	110.995	-14.715	-3.70874	Welch Two Sample t-test	two.sided	0.0340489	-0.997357	NONE	FALSE	FALSE	FALSE
4149	CPNE3	-622.487	2582.5	3204.99	-3.42422	0.00123561	50.2571	-987.576	-257.398	Welch Two Sample t-test	two.sided	0.0341446	-0.31155	NONE	FALSE	FALSE	TRUE
6832	GAR1	135.626	592.58	456.955	3.44413	0.00124881	45.0827	56.3169	214.935	Welch Two Sample t-test	two.sided	0.0343686	0.37496	NONE	FALSE	FALSE	TRUE
11230	MST1R	-180.228	539.103	719.332	-3.38617	0.00124855	60.6507	-286.67	-73.7862	Welch Two Sample t-test	two.sided	0.0343686	-0.416095	NONE	FALSE	FALSE	FALSE
11615	NCRNA00095	-8.05717	25.5463	33.6035	-3.37134	0.00124564	66.9789	-12.8275	-3.28689	Welch Two Sample t-test	two.sided	0.0343686	-0.395495	NONE	FALSE	FALSE	FALSE
10674	MCCC2	-271.032	1181.67	1452.7	-3.4205	0.00125299	50.0168	-430.185	-111.88	Welch Two Sample t-test	two.sided	0.034419	-0.297911	NONE	FALSE	FALSE	FALSE
16525	SNAP25	-13.7462	11.0405	24.7867	-3.24594	0.00125404	470.986	-22.0678	-5.42457	Welch Two Sample t-test	two.sided	0.034419	-1.16676	NONE	FALSE	FALSE	FALSE
10375	LUZP6	-1000.65	4134.01	5134.66	-3.42314	0.00125897	48.9996	-1588.09	-413.212	Welch Two Sample t-test	two.sided	0.0345075	-0.312727	NONE	FALSE	FALSE	FALSE
14667	RB1	-446.152	1354.5	1800.65	-3.42647	0.00126226	48.0315	-707.947	-184.356	Welch Two Sample t-test	two.sided	0.0345318	-0.410758	NONE	FALSE	TRUE	TRUE
8984	KIAA1632	-157.608	573.82	731.428	-3.40087	0.00126616	54.3306	-250.507	-64.7079	Welch Two Sample t-test	two.sided	0.0345318	-0.350117	NONE	FALSE	FALSE	FALSE
9901	LOC285768	-1.63172	1.03189	2.66361	-3.24353	0.0012658	463.837	-2.6203	-0.643142	Welch Two Sample t-test	two.sided	0.0345318	-1.36809	NONE	FALSE	FALSE	FALSE
11719	NDUFV3	202.229	845.423	643.193	3.44977	0.00126669	43.1076	84.0172	320.442	Welch Two Sample t-test	two.sided	0.0345318	0.39442	NONE	FALSE	FALSE	FALSE
20018	ZNF264	-146.48	514.217	660.696	-3.43415	0.00126849	46.0172	-232.337	-60.6227	Welch Two Sample t-test	two.sided	0.0345342	-0.361611	NONE	FALSE	FALSE	FALSE
10067	LOC646471	-10.639	23.2168	33.8559	-3.40357	0.00127279	53.0654	-16.9085	-4.36957	Welch Two Sample t-test	two.sided	0.0346049	-0.544235	NONE	FALSE	FALSE	FALSE
2336	C22orf23	-29.876	92.1466	122.023	-3.41357	0.00127852	50.0527	-47.4548	-12.2973	Welch Two Sample t-test	two.sided	0.0346675	-0.405146	NONE	FALSE	FALSE	FALSE
13130	PDE8A	-93.6942	372.721	466.415	-3.40612	0.00127831	51.976	-148.893	-38.4956	Welch Two Sample t-test	two.sided	0.0346675	-0.323518	NONE	FALSE	FALSE	FALSE
17338	STATH	-129.673	22.9972	152.67	-3.23737	0.00128848	487.751	-208.375	-50.9713	Welch Two Sample t-test	two.sided	0.0348908	-2.73089	NONE	FALSE	FALSE	FALSE
3445	CDK19	-101.415	432.998	534.413	-3.4025	0.00129978	51.4591	-161.24	-41.5898	Welch Two Sample t-test	two.sided	0.0351022	-0.303595	NONE	FALSE	FALSE	FALSE
9099	KLHDC5	-143.507	622.742	766.248	-3.36994	0.00130149	61.6446	-228.641	-58.372	Welch Two Sample t-test	two.sided	0.0351022	-0.299178	NONE	FALSE	FALSE	FALSE
10497	MAMDC2	-51.4689	61.3973	112.866	-3.3232	0.00130095	87.4316	-82.2504	-20.6875	Welch Two Sample t-test	two.sided	0.0351022	-0.878367	NONE	FALSE	FALSE	FALSE
10804	METTL1	189.715	652.199	462.483	3.44133	0.00130505	42.7727	78.521	300.909	Welch Two Sample t-test	two.sided	0.0351142	0.495909	NONE	FALSE	FALSE	TRUE
20497	ZZZ3	-125.018	591.98	716.998	-3.41999	0.00130541	46.9422	-198.56	-51.4762	Welch Two Sample t-test	two.sided	0.0351142	-0.276421	NONE	FALSE	FALSE	TRUE
6422	FKBP3	580.195	1976.44	1396.25	3.43953	0.00131163	42.7825	239.961	920.429	Welch Two Sample t-test	two.sided	0.0352346	0.501351	NONE	FALSE	FALSE	FALSE
9228	KRT6C	-38326.7	46266.5	84593.2	-3.35059	0.00131885	68.0447	-61152.2	-15501.2	Welch Two Sample t-test	two.sided	0.0353814	-0.870574	NONE	FALSE	FALSE	FALSE
15030	RNF138P1	-7.86199	22.6771	30.5391	-3.3815	0.00132644	55.512	-12.5204	-3.20355	Welch Two Sample t-test	two.sided	0.035538	-0.429421	NONE	FALSE	FALSE	FALSE
12194	NUP205	-423.175	1590.23	2013.4	-3.40441	0.00133686	48.6299	-673.017	-173.333	Welch Two Sample t-test	two.sided	0.0357698	-0.340402	NONE	FALSE	FALSE	FALSE
9511	LGMN	831.531	3595.58	2764.05	3.41753	0.00134023	45.5658	341.64	1321.42	Welch Two Sample t-test	two.sided	0.0358126	0.379442	NONE	FALSE	FALSE	FALSE
14910	RHBDL3	-34.887	30.3613	65.2483	-3.29693	0.0013439	102.483	-55.8745	-13.8995	Welch Two Sample t-test	two.sided	0.0358634	-1.10371	NONE	FALSE	FALSE	FALSE
13165	PDPK1	-240.799	964.077	1204.88	-3.40467	0.00135087	47.7537	-383.023	-98.5758	Welch Two Sample t-test	two.sided	0.036002	-0.321665	NONE	FALSE	FALSE	FALSE
5008	DMXL1	-148.158	463.284	611.442	-3.39918	0.00135451	48.8149	-235.756	-60.5593	Welch Two Sample t-test	two.sided	0.036004	-0.400317	NONE	FALSE	FALSE	FALSE
13003	PCDHB10	-29.9318	59.1596	89.0914	-3.35706	0.00135312	61.7026	-47.7566	-12.1071	Welch Two Sample t-test	two.sided	0.036004	-0.590675	NONE	FALSE	FALSE	FALSE
17704	TBC1D8B	-56.6599	150.037	206.697	-3.38719	0.00135662	51.7084	-90.231	-23.0888	Welch Two Sample t-test	two.sided	0.0360128	-0.462199	NONE	FALSE	FALSE	FALSE
782	AP4E1	-112.951	424.57	537.521	-3.39875	0.00136093	48.5378	-179.752	-46.1506	Welch Two Sample t-test	two.sided	0.0360798	-0.34032	NONE	FALSE	FALSE	FALSE
10636	MBD1	-258.425	1194.75	1453.18	-3.3468	0.00137357	63.862	-412.688	-104.163	Welch Two Sample t-test	two.sided	0.0363502	-0.282499	NONE	FALSE	FALSE	TRUE
18869	TTR	-0.608936	0.0672366	0.676172	-3.21857	0.00137472	484.358	-0.980679	-0.237192	Welch Two Sample t-test	two.sided	0.0363502	-3.33007	NONE	FALSE	FALSE	FALSE
2516	C4orf7	-4008.94	128.331	4137.27	-3.21476	0.0013973	460.502	-6459.54	-1558.34	Welch Two Sample t-test	two.sided	0.0368509	-5.01074	NONE	FALSE	FALSE	FALSE
5649	ERBB2IP	-316.451	1277.69	1594.14	-3.39467	0.00139569	47.5006	-503.932	-128.969	Welch Two Sample t-test	two.sided	0.0368509	-0.31924	NONE	FALSE	FALSE	FALSE
4424	CUL9	-165.876	544.686	710.562	-3.34804	0.00140326	60.5842	-264.96	-66.7925	Welch Two Sample t-test	two.sided	0.0369599	-0.383536	FAV	FALSE	FALSE	FALSE
17226	SRRM2	-1500.62	7889.76	9390.38	-3.37899	0.0014104	50.4236	-2392.44	-608.797	Welch Two Sample t-test	two.sided	0.0370997	-0.251202	FAV	FALSE	FALSE	TRUE
127	ACAP2	-562.362	1481.47	2043.83	-3.35387	0.0014174	57.3271	-898.085	-226.639	Welch Two Sample t-test	two.sided	0.0372259	-0.464248	NONE	FALSE	FALSE	FALSE
19938	ZNF136	-27.6446	99.3822	127.027	-3.37404	0.00141888	51.1888	-44.0919	-11.1973	Welch Two Sample t-test	two.sided	0.0372259	-0.354073	NONE	FALSE	FALSE	FALSE
3425	CDH6	-30.8	43.0633	73.8633	-3.22714	0.00142421	240.548	-49.6006	-11.9994	Welch Two Sample t-test	two.sided	0.037269	-0.7784	NONE	FALSE	FALSE	TRUE
3575	CEP350	-222.873	1061.61	1284.49	-3.37351	0.00142387	51.0144	-355.504	-90.2417	Welch Two Sample t-test	two.sided	0.037269	-0.274933	NONE	FALSE	FALSE	FALSE
20162	ZNF490	-25.3337	141.845	167.179	-3.36783	0.00143351	51.9314	-40.4287	-10.2387	Welch Two Sample t-test	two.sided	0.0374638	-0.237076	NONE	FALSE	FALSE	FALSE
806	APLF	-22.1963	70.9545	93.1508	-3.3828	0.00143564	48.0179	-35.389	-9.00361	Welch Two Sample t-test	two.sided	0.037471	-0.392674	NONE	FALSE	FALSE	TRUE
1440	BCS1L	125.618	507.561	381.943	3.403	0.00144421	43.3584	51.1918	200.044	Welch Two Sample t-test	two.sided	0.0375979	0.410224	NONE	FALSE	FALSE	FALSE
19241	USP37	-91.6959	387.947	479.643	-3.3511	0.00144296	56.2788	-146.504	-36.8873	Welch Two Sample t-test	two.sided	0.0375979	-0.306101	FAV	FALSE	FALSE	TRUE
9327	KRTAP9-4	-0.699182	0.136749	0.835931	-3.20381	0.00144934	465.261	-1.12803	-0.270335	Welch Two Sample t-test	two.sided	0.0376344	-2.61186	NONE	FALSE	FALSE	FALSE
20115	ZNF41	-42.1677	141.402	183.57	-3.29889	0.00144831	80.3222	-67.604	-16.7315	Welch Two Sample t-test	two.sided	0.0376344	-0.376525	FAV	FALSE	FALSE	FALSE
11482	NAALADL2	-22.8041	26.5081	49.3123	-3.2857	0.00145438	89.3606	-36.5939	-9.01443	Welch Two Sample t-test	two.sided	0.037717	-0.895512	NONE	FALSE	FALSE	TRUE
16358	SLC6A10P	-41.8491	50.9466	92.7956	-3.24024	0.00146077	155.496	-67.3614	-16.3367	Welch Two Sample t-test	two.sided	0.0378343	-0.865072	NONE	FALSE	FALSE	FALSE
14072	PRMT5	380.195	2269.74	1889.54	3.37074	0.00146559	49.2255	153.556	606.834	Welch Two Sample t-test	two.sided	0.0379105	0.264489	DEFAV	FALSE	FALSE	TRUE
8914	KIAA0528	-152.657	534.365	687.022	-3.32167	0.00147799	64.3602	-244.458	-60.8554	Welch Two Sample t-test	two.sided	0.0381823	-0.36253	NONE	FALSE	FALSE	FALSE
6043	FAM3C	-301.129	1231.99	1533.12	-3.31881	0.00148024	65.4037	-482.316	-119.942	Welch Two Sample t-test	two.sided	0.0381917	-0.315479	NONE	FALSE	FALSE	FALSE
7639	HBP1	-290.244	1341.94	1632.19	-3.3633	0.0014885	49.7671	-463.597	-116.891	Welch Two Sample t-test	two.sided	0.038356	-0.282483	NONE	FALSE	FALSE	TRUE
5164	DPY19L4	-189.257	596.345	785.603	-3.37599	0.00150263	46.0427	-302.097	-76.4175	Welch Two Sample t-test	two.sided	0.0386707	-0.397652	NONE	FALSE	FALSE	FALSE
8663	JAKMIP2	-47.4531	25.2605	72.7136	-3.19205	0.00150988	458.016	-76.6672	-18.239	Welch Two Sample t-test	two.sided	0.0387339	-1.52534	NONE	FALSE	FALSE	FALSE
9334	KSR2	-6.85608	9.7216	16.5777	-3.26496	0.00151274	97.1215	-11.0237	-2.68843	Welch Two Sample t-test	two.sided	0.0387339	-0.769976	NONE	FALSE	FALSE	FALSE
11525	NARG2	-138.33	552.246	690.576	-3.37393	0.00150812	46.2167	-220.848	-55.8125	Welch Two Sample t-test	two.sided	0.0387339	-0.32249	NONE	FALSE	FALSE	FALSE
19312	VCAM1	-512.617	447.915	960.532	-3.19687	0.00151174	361.389	-827.952	-197.282	Welch Two Sample t-test	two.sided	0.0387339	-1.10061	FAV	FALSE	FALSE	FALSE
1658	C10orf118	-126.231	375.951	502.182	-3.36104	0.0015168	48.7376	-201.715	-50.7468	Welch Two Sample t-test	two.sided	0.0387886	-0.417666	NONE	FALSE	FALSE	FALSE
10431	MAB21L2	-9.21521	7.2114	16.4266	-3.23961	0.00152594	127.74	-14.8437	-3.58668	Welch Two Sample t-test	two.sided	0.0389731	-1.18768	NONE	FALSE	FALSE	FALSE
4122	COX8A	1202.03	4642.72	3440.68	3.37651	0.00154035	44.1592	484.637	1919.43	Welch Two Sample t-test	two.sided	0.0392915	0.432274	NONE	FALSE	FALSE	FALSE
8675	JMJD6	281.524	970.894	689.37	3.38782	0.00154543	41.8157	113.802	449.246	Welch Two Sample t-test	two.sided	0.0393716	0.494036	NONE	FALSE	FALSE	TRUE
8976	KIAA1530	-28.3959	129.256	157.652	-3.32819	0.00155518	55.5991	-45.4901	-11.3017	Welch Two Sample t-test	two.sided	0.0395085	-0.286512	NONE	FALSE	FALSE	FALSE
10495	MALT1	-190.455	752.944	943.399	-3.3452	0.0015551	50.6126	-304.776	-76.1343	Welch Two Sample t-test	two.sided	0.0395085	-0.325326	NONE	FALSE	FALSE	FALSE
11954	NOL8	-124.285	668.533	792.819	-3.34366	0.00155901	50.7951	-198.916	-49.6553	Welch Two Sample t-test	two.sided	0.0395085	-0.245992	NONE	FALSE	FALSE	FALSE
17436	SUFU	-108.139	532.331	640.469	-3.34817	0.00155975	49.5739	-173.025	-43.2527	Welch Two Sample t-test	two.sided	0.0395085	-0.266807	NONE	FALSE	FALSE	TRUE
20369	ZNF770	-407.606	1178.66	1586.26	-3.35156	0.00156058	48.6798	-652.045	-163.167	Welch Two Sample t-test	two.sided	0.0395085	-0.428488	NONE	FALSE	FALSE	FALSE
8443	INADL	-202.814	977.296	1180.11	-3.34653	0.00157487	49.1568	-324.593	-81.035	Welch Two Sample t-test	two.sided	0.0397708	-0.272054	NONE	FALSE	FALSE	FALSE
14289	PTEN	-293.713	1481.65	1775.36	-3.34079	0.00157382	50.703	-470.239	-117.187	Welch Two Sample t-test	two.sided	0.0397708	-0.260909	NONE	FALSE	FALSE	TRUE
5095	DNPEP	371.218	1907.67	1536.45	3.37369	0.00157706	43.112	149.331	593.104	Welch Two Sample t-test	two.sided	0.0397766	0.312209	NONE	FALSE	FALSE	FALSE
1813	C13orf23	-171.842	746.493	918.335	-3.34692	0.00158427	48.5558	-275.045	-68.64	Welch Two Sample t-test	two.sided	0.0398736	-0.298893	NONE	FALSE	FALSE	FALSE
17012	SP3	-410.003	1600.43	2010.43	-3.3399	0.00158485	50.3091	-656.535	-163.472	Welch Two Sample t-test	two.sided	0.0398736	-0.329047	NONE	FALSE	FALSE	TRUE
19371	VPS13D	-458.087	1634.37	2092.46	-3.34559	0.00158709	48.7318	-733.281	-182.893	Welch Two Sample t-test	two.sided	0.0398804	-0.356463	NONE	FALSE	FALSE	FALSE
1390	BBS9	-39.9975	144.23	184.227	-3.34795	0.00159343	47.8311	-64.0205	-15.9745	Welch Two Sample t-test	two.sided	0.0399899	-0.353118	NONE	FALSE	FALSE	FALSE
14687	RBM17	374.796	1967.94	1593.14	3.35821	0.00160925	44.7931	149.981	599.61	Welch Two Sample t-test	two.sided	0.0403368	0.30481	NONE	FALSE	FALSE	TRUE
1873	C14orf2	749.115	1993.77	1244.66	3.36903	0.00161236	42.5337	300.554	1197.68	Welch Two Sample t-test	two.sided	0.0403535	0.679751	NONE	FALSE	FALSE	FALSE
5126	DOT1L	-200.391	1004.89	1205.28	-3.32873	0.0016139	51.6726	-321.21	-79.5717	Welch Two Sample t-test	two.sided	0.0403535	-0.262332	FAV	FALSE	FALSE	TRUE
7173	GOLGA6L10	-23.1809	51.0799	74.2608	-3.30836	0.00161867	57.7904	-37.2076	-9.15427	Welch Two Sample t-test	two.sided	0.0403729	-0.539846	NONE	FALSE	FALSE	FALSE
13453	PJA2	-503.447	1721.27	2224.72	-3.34611	0.00161819	47.0213	-806.124	-200.769	Welch Two Sample t-test	two.sided	0.0403729	-0.370149	NONE	FALSE	FALSE	FALSE
1855	C14orf166	660.106	3029.03	2368.92	3.35571	0.00162086	44.7946	263.859	1056.35	Welch Two Sample t-test	two.sided	0.0403777	0.354625	NONE	FALSE	FALSE	FALSE
15804	SETD1B	-165.064	868.967	1034.03	-3.32845	0.0016232	51.2068	-264.614	-65.514	Welch Two Sample t-test	two.sided	0.0403864	-0.250906	NONE	FALSE	FALSE	TRUE
3228	CCNE2	-85.8029	191.278	277.081	-3.24234	0.00162791	96.5736	-138.328	-33.2778	Welch Two Sample t-test	two.sided	0.0404538	-0.534637	FAV	FALSE	FALSE	TRUE
20375	ZNF776	-56.6926	203.329	260.021	-3.33745	0.0016341	48.2787	-90.8418	-22.5434	Welch Two Sample t-test	two.sided	0.0405579	-0.354816	NONE	FALSE	FALSE	FALSE
18229	TMEM20	-60.537	97.6632	158.2	-3.19205	0.00163775	202.574	-97.931	-23.1431	Welch Two Sample t-test	two.sided	0.0405985	-0.695864	NONE	FALSE	FALSE	FALSE
20118	ZNF425	-14.3516	36.179	50.5306	-3.31806	0.00164416	52.9384	-23.0272	-5.67589	Welch Two Sample t-test	two.sided	0.0407074	-0.482003	NONE	FALSE	FALSE	TRUE
9752	LOC100302401	9.03275	26.4327	17.3999	3.35671	0.00165629	43.0848	3.60624	14.4593	Welch Two Sample t-test	two.sided	0.0409076	0.603241	NONE	FALSE	FALSE	FALSE
19771	ZC3H13	-273.238	1027.97	1301.21	-3.33641	0.00165489	47.4843	-437.946	-108.529	Welch Two Sample t-test	two.sided	0.0409076	-0.340053	NONE	FALSE	FALSE	TRUE
14370	PTPRZ1	-885.319	1572.77	2458.08	-3.33009	0.0016611	48.7102	-1419.65	-350.984	Welch Two Sample t-test	two.sided	0.0409764	-0.644231	NONE	FALSE	FALSE	FALSE
11456	MYST3	-391.531	1091.1	1482.63	-3.29672	0.00166913	58.2933	-629.237	-153.825	Welch Two Sample t-test	two.sided	0.0411244	-0.442378	NONE	FALSE	FALSE	FALSE
1115	ATAD2B	-81.8978	299.881	381.779	-3.33411	0.0016766	46.9715	-131.314	-32.4814	Welch Two Sample t-test	two.sided	0.0412582	-0.348347	NONE	FALSE	FALSE	TRUE
5423	EIF1AD	180.85	898.532	717.681	3.3394	0.00168114	45.5714	71.8112	289.89	Welch Two Sample t-test	two.sided	0.0413198	0.324226	NONE	FALSE	FALSE	TRUE
2027	C17orf95	90.4026	448.035	357.633	3.34746	0.00168669	43.6529	35.9627	144.842	Welch Two Sample t-test	two.sided	0.0413508	0.325134	NONE	FALSE	FALSE	FALSE
11731	NEDD8	1261.24	3719.31	2458.07	3.35767	0.00168854	41.6443	502.996	2019.48	Welch Two Sample t-test	two.sided	0.0413508	0.597508	NONE	FALSE	FALSE	TRUE
17917	TGM3	-3442.33	2165.32	5607.65	-3.17698	0.00168551	237.508	-5576.88	-1307.79	Welch Two Sample t-test	two.sided	0.0413508	-1.37282	NONE	FALSE	FALSE	FALSE
14684	RBM15B	-267.37	1547.13	1814.5	-3.3236	0.00169325	48.6894	-429.059	-105.682	Welch Two Sample t-test	two.sided	0.041416	-0.229977	NONE	FALSE	FALSE	TRUE
18618	TRIM2	-299.501	659.643	959.144	-3.26496	0.00169751	69.8424	-482.461	-116.54	Welch Two Sample t-test	two.sided	0.0414576	-0.540062	NONE	FALSE	FALSE	FALSE
19963	ZNF184	-34.5272	166.282	200.809	-3.29752	0.00169905	55.9274	-55.503	-13.5514	Welch Two Sample t-test	two.sided	0.0414576	-0.272193	NONE	FALSE	FALSE	FALSE
19739	ZBTB33	-179.477	736.349	915.826	-3.31061	0.00170479	51.5374	-288.287	-70.6681	Welch Two Sample t-test	two.sided	0.0415476	-0.314684	NONE	FALSE	FALSE	TRUE
5723	ETV3	-99.5808	232.208	331.789	-3.31355	0.00171277	50.2847	-159.935	-39.2268	Welch Two Sample t-test	two.sided	0.0416918	-0.514847	NONE	FALSE	FALSE	TRUE
15089	RNF44	-285.403	1098.9	1384.3	-3.30965	0.0017162	51.1685	-458.511	-112.296	Welch Two Sample t-test	two.sided	0.041725	-0.333101	NONE	FALSE	FALSE	FALSE
1540	BOD1L	-265.872	844.25	1110.12	-3.2956	0.00172453	54.9081	-427.555	-104.19	Welch Two Sample t-test	two.sided	0.0418764	-0.394976	NONE	FALSE	FALSE	FALSE
19246	USP42	-64.2189	360.346	424.565	-3.29775	0.00172656	54.0922	-103.259	-25.1783	Welch Two Sample t-test	two.sided	0.0418764	-0.236602	NONE	FALSE	FALSE	TRUE
16506	SMR3A	-1.38939	0.147263	1.53665	-3.14903	0.00173878	486.823	-2.2563	-0.522474	Welch Two Sample t-test	two.sided	0.0421223	-3.38332	NONE	FALSE	FALSE	FALSE
11051	MOSPD2	-54.5285	184.722	239.251	-3.3191	0.00174245	47.3778	-87.5717	-21.4852	Welch Two Sample t-test	two.sided	0.0421607	-0.373166	NONE	FALSE	FALSE	FALSE
8670	JHDM1D	-259.476	824.683	1084.16	-3.29285	0.00175304	54.0161	-417.459	-101.493	Welch Two Sample t-test	two.sided	0.0423499	-0.394664	NONE	FALSE	FALSE	FALSE
11882	NKX3-2	-9.4442	14.9232	24.3674	-3.22898	0.00175446	86.8085	-15.2578	-3.63062	Welch Two Sample t-test	two.sided	0.0423499	-0.707394	NONE	FALSE	FALSE	FALSE
965	ARL13B	-72.9475	214.614	287.562	-3.28867	0.00176857	54.3957	-117.411	-28.4838	Welch Two Sample t-test	two.sided	0.0425381	-0.422126	NONE	FALSE	FALSE	FALSE
13040	PCDHGB7	-67.3196	84.0968	151.416	-3.22288	0.00176633	90.2733	-108.816	-25.8236	Welch Two Sample t-test	two.sided	0.0425381	-0.848399	NONE	FALSE	FALSE	FALSE
13708	POLH	-83.5781	397.039	480.618	-3.27399	0.0017672	59.6753	-134.647	-32.5089	Welch Two Sample t-test	two.sided	0.0425381	-0.275607	NONE	FALSE	FALSE	TRUE
1779	C12orf45	103.77	310.536	206.766	3.33498	0.00177155	42.7275	41.0078	166.532	Welch Two Sample t-test	two.sided	0.0425593	0.586761	NONE	FALSE	FALSE	FALSE
1527	BMPR2	-415.974	1591.88	2007.86	-3.30165	0.0017762	50.1403	-669.015	-162.934	Welch Two Sample t-test	two.sided	0.0425699	-0.334922	NONE	FALSE	FALSE	TRUE
9017	KIF16B	-161.112	594.3	755.412	-3.29027	0.00177424	53.5504	-259.302	-62.9216	Welch Two Sample t-test	two.sided	0.0425699	-0.346072	NONE	FALSE	FALSE	FALSE
10251	LRRC16A	-152.517	619.911	772.429	-3.29184	0.00178378	52.5176	-245.468	-59.5673	Welch Two Sample t-test	two.sided	0.0426504	-0.31734	NONE	FALSE	FALSE	FALSE
18164	TMEM154	-360.027	878.713	1238.74	-3.27632	0.00178363	57.6331	-580.021	-140.034	Welch Two Sample t-test	two.sided	0.0426504	-0.49541	NONE	FALSE	FALSE	FALSE
315	ADC	-30.4984	77.9705	108.469	-3.21288	0.00178617	96.5935	-49.3394	-11.6573	Welch Two Sample t-test	two.sided	0.0426573	-0.476281	NONE	FALSE	FALSE	FALSE
16456	SMAGP	197.993	709.249	511.256	3.3259	0.00179119	43.7619	77.9985	317.987	Welch Two Sample t-test	two.sided	0.0427266	0.472246	NONE	FALSE	FALSE	TRUE
5572	ENPP3	-4.58876	2.91076	7.49952	-3.14097	0.00179663	443.13	-7.45998	-1.71754	Welch Two Sample t-test	two.sided	0.0428059	-1.3654	NONE	FALSE	FALSE	FALSE
3984	CNTNAP3	-49.8394	97.2884	147.128	-3.24848	0.00179972	68.4263	-80.4512	-19.2276	Welch Two Sample t-test	two.sided	0.0428174	-0.59673	NONE	FALSE	FALSE	FALSE
5106	DOCK4	-88.7196	246.747	335.466	-3.27951	0.00180134	55.3652	-142.926	-34.5128	Welch Two Sample t-test	two.sided	0.0428174	-0.443136	NONE	FALSE	FALSE	FALSE
4586	CYTSA	-177.708	1064.74	1242.45	-3.27666	0.0018083	55.8867	-286.358	-69.0586	Welch Two Sample t-test	two.sided	0.0428318	-0.222685	NONE	FALSE	FALSE	FALSE
9687	LOC100132247	-35.3881	90.3613	125.749	-3.27192	0.00180795	57.5803	-57.0414	-13.7348	Welch Two Sample t-test	two.sided	0.0428318	-0.476774	NONE	FALSE	FALSE	FALSE
10015	LOC441454	-0.570648	1.24994	1.82059	-3.27699	0.00180811	55.7862	-0.919517	-0.221779	Welch Two Sample t-test	two.sided	0.0428318	-0.542544	NONE	FALSE	FALSE	FALSE
5150	DPP9	-275.767	1574.83	1850.6	-3.29415	0.00181763	50.0327	-443.909	-107.625	Welch Two Sample t-test	two.sided	0.0429521	-0.232794	NONE	FALSE	FALSE	FALSE
19417	VTI1B	460.169	1803.15	1342.98	3.32467	0.00181716	42.9978	181.037	739.301	Welch Two Sample t-test	two.sided	0.0429521	0.425081	NONE	FALSE	FALSE	FALSE
1708	C11orf10	494.055	1679.75	1185.7	3.32744	0.00182466	42.1827	194.45	793.66	Welch Two Sample t-test	two.sided	0.0429558	0.502513	NONE	FALSE	FALSE	FALSE
4943	DKFZP586I1420	-38.4031	159.564	197.968	-3.27886	0.00182822	53.9429	-61.8855	-14.9207	Welch Two Sample t-test	two.sided	0.0429558	-0.311125	NONE	FALSE	FALSE	FALSE
5989	FAM18B	-145.961	605.935	751.896	-3.3098	0.00182474	45.8273	-234.738	-57.1839	Welch Two Sample t-test	two.sided	0.0429558	-0.31137	NONE	FALSE	FALSE	FALSE
6042	FAM3B	-135.629	109.898	245.527	-3.20477	0.00182304	98.3289	-219.61	-51.6481	Welch Two Sample t-test	two.sided	0.0429558	-1.15972	NONE	FALSE	FALSE	FALSE
6387	FHDC1	-191.731	409.389	601.12	-3.28526	0.00183129	51.816	-308.851	-74.6113	Welch Two Sample t-test	two.sided	0.0429558	-0.554182	NONE	FALSE	FALSE	FALSE
13309	PHF15	-553.197	1360.69	1913.88	-3.23666	0.00183265	71.6329	-893.942	-212.452	Welch Two Sample t-test	two.sided	0.0429558	-0.492168	NONE	FALSE	FALSE	FALSE
13433	PIP	-40.982	3.31451	44.2966	-3.13461	0.00182879	468.827	-66.673	-15.2911	Welch Two Sample t-test	two.sided	0.0429558	-3.74033	NONE	FALSE	FALSE	FALSE
10361	LTBP4	-751.017	1787.49	2538.51	-3.24552	0.00183793	66.4208	-1212.97	-289.065	Welch Two Sample t-test	two.sided	0.0430297	-0.506044	NONE	FALSE	FALSE	FALSE
6537	FMR1	-153.991	912.005	1066	-3.26729	0.00184075	57.0689	-248.367	-59.6152	Welch Two Sample t-test	two.sided	0.0430459	-0.225089	NONE	FALSE	FALSE	TRUE
18124	TMEM120A	158.618	687.03	528.412	3.31428	0.00184507	44.0182	62.1656	255.07	Welch Two Sample t-test	two.sided	0.0430971	0.378709	NONE	FALSE	FALSE	FALSE
16166	SLC25A19	84.0338	336.11	252.076	3.30833	0.00184927	45.1201	32.8779	135.19	Welch Two Sample t-test	two.sided	0.0431204	0.415074	NONE	FALSE	FALSE	FALSE
17135	SPOCK1	-253.614	377.014	630.628	-3.2059	0.00185033	92.2659	-410.725	-96.5036	Welch Two Sample t-test	two.sided	0.0431204	-0.742172	DEFAV	FALSE	FALSE	FALSE
13133	PDF	101.451	319.127	217.676	3.31223	0.00187551	43.2632	39.692	163.209	Welch Two Sample t-test	two.sided	0.0436569	0.551947	DEFAV	FALSE	FALSE	FALSE
18681	TRMT112	785.877	3576.19	2790.31	3.29259	0.00188645	47.1508	305.754	1266	Welch Two Sample t-test	two.sided	0.0438609	0.357997	DEFAV	FALSE	FALSE	TRUE
11994	NPAT	-85.6033	328.359	413.962	-3.28051	0.0018948	49.8614	-138.019	-33.1873	Welch Two Sample t-test	two.sided	0.0439541	-0.334226	NONE	FALSE	FALSE	TRUE
18567	TRAP1	691.597	3224.63	2533.04	3.30393	0.00189396	44.2684	269.801	1113.39	Welch Two Sample t-test	two.sided	0.0439541	0.348268	NONE	FALSE	FALSE	TRUE
19805	ZDBF2	-58.7673	131.137	189.905	-3.2659	0.00190336	53.7137	-94.848	-22.6866	Welch Two Sample t-test	two.sided	0.0440518	-0.534196	NONE	FALSE	FALSE	FALSE
18940	TUT1	147.73	687.743	540.013	3.30652	0.00191046	43.1049	57.6337	237.826	Welch Two Sample t-test	two.sided	0.0441655	0.348875	NONE	FALSE	FALSE	TRUE
1753	C11orf87	-21.0794	13.7351	34.8145	-3.14962	0.00191508	179.649	-34.2858	-7.87305	Welch Two Sample t-test	two.sided	0.0441713	-1.34182	NONE	FALSE	FALSE	FALSE
17497	SWAP70	-346.111	1440.14	1786.25	-3.27927	0.00191398	49.2616	-558.183	-134.038	Welch Two Sample t-test	two.sided	0.0441713	-0.310726	NONE	FALSE	FALSE	FALSE
14948	RILP	74.0618	201.492	127.431	3.31379	0.00192272	41.2742	28.935	119.189	Welch Two Sample t-test	two.sided	0.044297	0.661014	NONE	FALSE	FALSE	FALSE
15973	SHPRH	-64.7757	181.171	245.947	-3.27225	0.00193273	50.2603	-104.531	-25.0204	Welch Two Sample t-test	two.sided	0.0444769	-0.440992	NONE	FALSE	FALSE	TRUE
3337	CD63	3288.5	11268.8	7980.34	3.30472	0.00193608	42.5292	1281.06	5295.93	Welch Two Sample t-test	two.sided	0.0445035	0.497817	NONE	FALSE	FALSE	TRUE
3983	CNTNAP2	-270.871	256.196	527.068	-3.22794	0.00194269	66.0389	-438.41	-103.332	Welch Two Sample t-test	two.sided	0.0445037	-1.04074	NONE	FALSE	FALSE	FALSE
16356	SLC5A8	-5.19808	1.10588	6.30396	-3.11558	0.00194252	494.35	-8.47613	-1.92002	Welch Two Sample t-test	two.sided	0.0445037	-2.51107	NONE	FALSE	FALSE	FALSE
18486	TP53AIP1	-97.8047	199.596	297.4	-3.25563	0.00194048	54.9269	-158.011	-37.5979	Welch Two Sample t-test	two.sided	0.0445037	-0.575326	NONE	FALSE	FALSE	FALSE
3769	CIT	-165.101	644.37	809.471	-3.21764	0.00194587	71.2461	-267.406	-62.7956	Welch Two Sample t-test	two.sided	0.0445262	-0.32909	NONE	FALSE	FALSE	FALSE
1948	C16orf68	68.2544	275.11	206.856	3.29649	0.00198198	42.52	26.4848	110.024	Welch Two Sample t-test	two.sided	0.045301	0.411384	NONE	FALSE	FALSE	FALSE
16967	SOD2	5446.7	14693.7	9247.05	3.29778	0.00198472	42.1717	2113.98	8779.41	Welch Two Sample t-test	two.sided	0.0453126	0.668137	NONE	FALSE	FALSE	FALSE
18369	TMX2	452.342	2405.85	1953.51	3.28801	0.00198713	44.0702	175.094	729.59	Welch Two Sample t-test	two.sided	0.0453164	0.30048	DEFAV	FALSE	FALSE	FALSE
3074	CCDC144A	-4.57769	6.61552	11.1932	-3.1992	0.0019996	77.2403	-7.4268	-1.72857	Welch Two Sample t-test	two.sided	0.0454981	-0.758697	NONE	FALSE	FALSE	FALSE
3856	CLGN	-34.3936	24.6615	59.0551	-3.12304	0.00199781	253.428	-56.082	-12.7052	Welch Two Sample t-test	two.sided	0.0454981	-1.2598	NONE	FALSE	FALSE	FALSE
19632	XKR4	-7.38619	0.736663	8.12285	-3.10683	0.00200614	467.581	-12.0579	-2.71447	Welch Two Sample t-test	two.sided	0.0455957	-3.46291	NONE	FALSE	FALSE	FALSE
5109	DOCK7	-161.853	604.953	766.805	-3.26897	0.00201355	47.3942	-261.436	-62.2695	Welch Two Sample t-test	two.sided	0.0457127	-0.342038	NONE	FALSE	FALSE	FALSE
12214	NUTF2	836.882	3290.6	2453.72	3.28708	0.00201768	43.1424	323.487	1350.28	Welch Two Sample t-test	two.sided	0.0457552	0.423381	DEFAV	FALSE	FALSE	TRUE
3978	CNTN3	-4.74254	5.65116	10.3937	-3.17512	0.00203423	92.6023	-7.70881	-1.77627	Welch Two Sample t-test	two.sided	0.0460789	-0.87909	NONE	FALSE	FALSE	FALSE
13565	PLEKHG5	-285.636	981.36	1267	-3.23892	0.00203881	54.8961	-462.378	-108.894	Welch Two Sample t-test	two.sided	0.0460795	-0.368558	NONE	FALSE	FALSE	FALSE
18850	TTF2	-132.849	442.091	574.94	-3.20576	0.00203746	69.3823	-215.512	-50.1851	Welch Two Sample t-test	two.sided	0.0460795	-0.379067	NONE	FALSE	FALSE	TRUE
6321	FEM1C	-147.497	606.393	753.89	-3.25411	0.00204165	50.0531	-238.535	-56.4588	Welch Two Sample t-test	two.sided	0.0460922	-0.314101	NONE	FALSE	FALSE	TRUE
5551	EN2	-26.4709	35.4519	61.9227	-3.17602	0.00204442	90.1498	-43.0286	-9.91311	Welch Two Sample t-test	two.sided	0.0461031	-0.804608	NONE	FALSE	FALSE	TRUE
8998	KIAA1841	-46.7478	179.1	225.848	-3.22952	0.00205369	57.3674	-75.7298	-17.7658	Welch Two Sample t-test	two.sided	0.0462605	-0.334586	NONE	FALSE	FALSE	FALSE
6179	FAR1	-304.397	1339.69	1644.09	-3.24216	0.00205829	52.7749	-492.73	-116.065	Welch Two Sample t-test	two.sided	0.0463126	-0.295388	NONE	FALSE	FALSE	FALSE
6274	FBXW2	-276.392	1490.62	1767.01	-3.25157	0.00207002	49.4374	-447.173	-105.611	Welch Two Sample t-test	two.sided	0.0463594	-0.2454	NONE	FALSE	FALSE	FALSE
6642	FRMPD2	-0.748616	0.520107	1.26872	-3.10292	0.00207412	345.641	-1.22314	-0.27409	Welch Two Sample t-test	two.sided	0.0463594	-1.2865	NONE	FALSE	FALSE	FALSE
8689	JUB	-477.377	1608.33	2085.71	-3.22729	0.0020683	57.3031	-773.545	-181.209	Welch Two Sample t-test	two.sided	0.0463594	-0.374973	NONE	FALSE	FALSE	FALSE
10214	LRCH3	-86.1659	309.962	396.128	-3.24947	0.00206292	50.3568	-139.417	-32.9144	Welch Two Sample t-test	two.sided	0.0463594	-0.353875	NONE	FALSE	FALSE	FALSE
19148	UNC119B	-173.44	703.579	877.019	-3.2352	0.00207409	54.1787	-280.913	-65.9658	Welch Two Sample t-test	two.sided	0.0463594	-0.317895	NONE	FALSE	FALSE	FALSE
15150	RPF2	249.811	744.353	494.542	3.28605	0.00206605	41.6857	96.3588	403.263	Welch Two Sample t-test	two.sided	0.0463594	0.589894	DEFAV	FALSE	FALSE	TRUE
11953	NOL7	199.716	995.921	796.205	3.27184	0.00208035	44.0782	76.7024	322.729	Welch Two Sample t-test	two.sided	0.0464475	0.322891	NONE	FALSE	FALSE	FALSE
12271	ODZ2	-1391.58	2631.97	4023.55	-3.2344	0.00209146	53.505	-2254.34	-528.809	Welch Two Sample t-test	two.sided	0.0465555	-0.612324	NONE	FALSE	FALSE	FALSE
20298	ZNF667	-10.2457	13.1481	23.3937	-3.13919	0.00208822	132.728	-16.7014	-3.78989	Welch Two Sample t-test	two.sided	0.0465555	-0.831271	NONE	FALSE	FALSE	FALSE
20217	ZNF562	-112.914	505.725	618.639	-3.24506	0.0020921	50.2314	-182.795	-43.0327	Welch Two Sample t-test	two.sided	0.0465555	-0.290744	FAV	FALSE	FALSE	FALSE
9823	LOC202181	-6.56607	15.7985	22.3646	-3.17652	0.00209604	82.659	-10.6776	-2.45451	Welch Two Sample t-test	two.sided	0.0465919	-0.501428	NONE	FALSE	FALSE	FALSE
8247	IFNA17	-0.0116331	0	0.0116331	-3.09223	0.00210789	458	-0.0190261	-0.0042401	Welch Two Sample t-test	two.sided	0.0467015	#DIV/0!	NONE	FALSE	FALSE	FALSE
19740	ZBTB34	-53.5504	245.955	299.505	-3.24016	0.00210497	51.0371	-86.7294	-20.3715	Welch Two Sample t-test	two.sided	0.0467015	-0.284188	NONE	FALSE	FALSE	TRUE
20244	ZNF587	-79.6136	339.908	419.521	-3.23164	0.00210695	53.58	-129.014	-30.2133	Welch Two Sample t-test	two.sided	0.0467015	-0.303601	NONE	FALSE	FALSE	FALSE
5865	FAM120A	-855.077	4388.34	5243.41	-3.25391	0.0021133	46.951	-1383.75	-326.409	Welch Two Sample t-test	two.sided	0.04677	-0.256832	NONE	FALSE	FALSE	FALSE
1064	ASB1	110.091	552.353	442.261	3.26257	0.00212487	44.4755	42.1059	178.077	Welch Two Sample t-test	two.sided	0.0467884	0.320691	NONE	FALSE	FALSE	FALSE
2310	C21orf33	608.092	1961.33	1353.23	3.27484	0.00212152	42.0332	233.371	982.813	Welch Two Sample t-test	two.sided	0.0467884	0.535418	NONE	FALSE	FALSE	FALSE
5708	ESYT2	-457.03	2161.27	2618.3	-3.24276	0.00212479	49.3722	-740.202	-173.858	Welch Two Sample t-test	two.sided	0.0467884	-0.276752	NONE	FALSE	FALSE	FALSE
7707	HECW2	-35.1486	109.366	144.515	-3.21292	0.0021257	59.2884	-57.0367	-13.2604	Welch Two Sample t-test	two.sided	0.0467884	-0.40205	NONE	FALSE	FALSE	FALSE
13709	POLI	-37.3246	145.874	183.198	-3.22865	0.00212435	53.639	-60.5055	-14.1438	Welch Two Sample t-test	two.sided	0.0467884	-0.328686	NONE	FALSE	FALSE	TRUE
5349	EEA1	-205.009	756.664	961.673	-3.23836	0.00213508	50.1388	-332.154	-77.8628	Welch Two Sample t-test	two.sided	0.0469439	-0.345893	NONE	FALSE	FALSE	FALSE
7247	GPR107	-469.082	2637.06	3106.14	-3.23304	0.00214059	51.4383	-760.302	-177.861	Welch Two Sample t-test	two.sided	0.0470139	-0.236194	NONE	FALSE	FALSE	TRUE
13196	PECI	296.506	953.993	657.487	3.26911	0.00214364	42.4388	113.524	479.488	Welch Two Sample t-test	two.sided	0.0470299	0.537016	NONE	FALSE	FALSE	FALSE
7766	HIAT1	-226.348	1038.52	1264.86	-3.25305	0.00214779	45.7889	-366.423	-86.273	Welch Two Sample t-test	two.sided	0.0470327	-0.284459	NONE	FALSE	FALSE	FALSE
426	AHCYL2	-148.875	407.842	556.716	-3.22582	0.00214842	53.3037	-241.43	-56.3199	Welch Two Sample t-test	two.sided	0.0470327	-0.448934	FAV	FALSE	FALSE	FALSE
12866	PALB2	-78.6728	422.739	501.412	-3.23901	0.00215339	49.13	-127.48	-29.8652	Welch Two Sample t-test	two.sided	0.0470685	-0.246228	NONE	FALSE	FALSE	TRUE
18929	TUFM	1076.96	5813.99	4737.03	3.26018	0.0021564	43.863	411.147	1742.77	Welch Two Sample t-test	two.sided	0.0470685	0.295545	NONE	FALSE	FALSE	FALSE
11131	MRPL33	187.805	584.882	397.077	3.26856	0.00215703	42.1065	71.8587	303.75	Welch Two Sample t-test	two.sided	0.0470685	0.558725	DEFAV	FALSE	FALSE	FALSE
15610	SCYL1	608.641	2936.39	2327.74	3.26078	0.00217993	42.9238	232.195	985.086	Welch Two Sample t-test	two.sided	0.0475169	0.335109	NONE	FALSE	FALSE	FALSE
17519	SYNE2	-1051.9	3184.78	4236.68	-3.23608	0.00218478	48.5613	-1705.27	-398.53	Welch Two Sample t-test	two.sided	0.0475712	-0.41174	NONE	FALSE	FALSE	TRUE
13614	PLXNA1	-1018.24	4197.56	5215.8	-3.21105	0.0021943	55.8869	-1653.51	-382.973	Welch Two Sample t-test	two.sided	0.0477272	-0.313337	NONE	FALSE	FALSE	TRUE
17490	SV2B	-38.0279	32.9842	71.0121	-3.08909	0.00220525	285.91	-62.2584	-13.7974	Welch Two Sample t-test	two.sided	0.0479138	-1.10629	NONE	FALSE	FALSE	FALSE
14895	RGS6	-10.5811	12.9911	23.5722	-3.11804	0.00221009	140.087	-17.2902	-3.87198	Welch Two Sample t-test	two.sided	0.0479674	-0.859562	NONE	FALSE	FALSE	FALSE
12140	NTRK2	-1668.58	1795.08	3463.66	-3.15763	0.00221589	83.2565	-2719.55	-617.606	Welch Two Sample t-test	two.sided	0.0480419	-0.948247	NONE	FALSE	FALSE	FALSE
10505	MAN1A2	-171.87	512.033	683.903	-3.21088	0.00221907	54.5913	-279.159	-64.5808	Welch Two Sample t-test	two.sided	0.0480592	-0.417554	NONE	FALSE	FALSE	FALSE
10567	MAPK12	278.726	612.113	333.387	3.25854	0.00222548	41.8896	106.091	451.36	Welch Two Sample t-test	two.sided	0.0480736	0.8766	NONE	FALSE	FALSE	TRUE
15499	SBNO2	-572.396	2665.69	3238.09	-3.2199	0.002226	51.3304	-929.225	-215.567	Welch Two Sample t-test	two.sided	0.0480736	-0.280632	NONE	FALSE	FALSE	FALSE
16478	SMC6	-201.065	831.436	1032.5	-3.21708	0.00222913	52.0493	-326.477	-75.6541	Welch Two Sample t-test	two.sided	0.0480736	-0.312467	NONE	FALSE	FALSE	TRUE
16964	SOCS6	-109.828	452.114	561.943	-3.21903	0.00222924	51.4413	-178.31	-41.347	Welch Two Sample t-test	two.sided	0.0480736	-0.313736	NONE	FALSE	FALSE	FALSE
5854	FAM115A	-58.5113	142.261	200.772	-3.22291	0.00225109	49.3222	-94.9887	-22.0339	Welch Two Sample t-test	two.sided	0.0484336	-0.49702	NONE	FALSE	FALSE	FALSE
16205	SLC26A4	-5.91864	6.9041	12.8227	-3.1036	0.00225139	164.399	-9.68407	-2.15322	Welch Two Sample t-test	two.sided	0.0484336	-0.89318	NONE	FALSE	FALSE	FALSE
20272	ZNF624	-19.423	71.5975	91.0204	-3.23015	0.00225311	47.2994	-31.5176	-7.32834	Welch Two Sample t-test	two.sided	0.0484336	-0.346282	NONE	FALSE	FALSE	FALSE
5449	EIF3D	1141.73	6691.12	5549.4	3.2399	0.00227429	44.1837	431.603	1851.85	Welch Two Sample t-test	two.sided	0.0488082	0.269918	NONE	FALSE	FALSE	FALSE
17000	SOX4	-727.676	1603.91	2331.59	-3.20486	0.00227566	53.7025	-1182.95	-272.403	Welch Two Sample t-test	two.sided	0.0488082	-0.539718	NONE	FALSE	FALSE	TRUE
19912	ZMYM2	-210.223	921.608	1131.83	-3.22171	0.00227778	48.5234	-341.385	-79.0616	Welch Two Sample t-test	two.sided	0.0488082	-0.296434	NONE	FALSE	FALSE	TRUE
14000	PREB	211.755	1541.78	1330.02	3.21257	0.00228392	50.8625	79.4173	344.093	Welch Two Sample t-test	two.sided	0.048888	0.213144	NONE	FALSE	FALSE	FALSE
229	ACVR1C	-31.3221	78.3328	109.655	-3.17289	0.00229019	66.1318	-51.031	-11.6132	Welch Two Sample t-test	two.sided	0.0489703	-0.485282	NONE	FALSE	FALSE	FALSE
15599	SCRN1	-521.759	2009.4	2531.16	-3.20382	0.00229476	53.0946	-848.392	-195.126	Welch Two Sample t-test	two.sided	0.0490162	-0.333034	NONE	FALSE	FALSE	FALSE
17642	TAS2R14	-1.51035	2.85199	4.36234	-3.18892	0.00230567	57.8644	-2.45845	-0.56224	Welch Two Sample t-test	two.sided	0.0491975	-0.613131	NONE	FALSE	FALSE	FALSE
335	ADNP2	-141.582	635.982	777.564	-3.20817	0.00232065	50.5264	-230.2	-52.9636	Welch Two Sample t-test	two.sided	0.0492409	-0.289975	NONE	FALSE	FALSE	FALSE
1410	BCKDK	339.638	1578.97	1239.33	3.24011	0.00233185	42.2446	128.133	551.143	Welch Two Sample t-test	two.sided	0.0492409	0.349422	NONE	FALSE	FALSE	FALSE
3863	CLINT1	-488.426	1744.19	2232.62	-3.2106	0.00232644	49.5663	-794.054	-182.799	Welch Two Sample t-test	two.sided	0.0492409	-0.356178	NONE	FALSE	FALSE	TRUE
7722	HERC2P2	-157.263	348.302	505.565	-3.18153	0.00232918	59.4631	-256.157	-58.3701	Welch Two Sample t-test	two.sided	0.0492409	-0.537559	NONE	FALSE	FALSE	FALSE
13060	PCMTD1	-183.897	724.049	907.945	-3.21795	0.00231314	48.0861	-298.793	-69.0001	Welch Two Sample t-test	two.sided	0.0492409	-0.326519	NONE	FALSE	FALSE	FALSE
14450	R3HDM2	-180.812	954.018	1134.83	-3.20868	0.00231169	50.7716	-293.953	-67.6706	Welch Two Sample t-test	two.sided	0.0492409	-0.250387	NONE	FALSE	FALSE	FALSE
15875	SFXN4	128.209	528.8	400.591	3.23021	0.00233205	44.3655	48.2366	208.182	Welch Two Sample t-test	two.sided	0.0492409	0.400593	NONE	FALSE	FALSE	FALSE
17596	TAF1L	-14.7011	46.3312	61.0322	-3.20043	0.00232303	52.8236	-23.9151	-5.48702	Welch Two Sample t-test	two.sided	0.0492409	-0.397589	NONE	FALSE	FALSE	TRUE
18377	TNFAIP8L1	-50.8359	238.858	289.694	-3.19176	0.00232876	55.5101	-82.7483	-18.9236	Welch Two Sample t-test	two.sided	0.0492409	-0.278377	NONE	FALSE	FALSE	FALSE
20448	ZNRD1	181.844	633.328	451.484	3.23904	0.00231974	42.8505	68.6129	295.075	Welch Two Sample t-test	two.sided	0.0492409	0.488279	NONE	FALSE	FALSE	FALSE
1585	BRPF3	-154.225	549.948	704.173	-3.20354	0.00234252	50.9379	-250.877	-57.573	Welch Two Sample t-test	two.sided	0.0492562	-0.356635	NONE	FALSE	FALSE	TRUE
9010	KIDINS220	-372.998	1427.57	1800.57	-3.2162	0.00233617	47.6316	-606.227	-139.769	Welch Two Sample t-test	two.sided	0.0492562	-0.334891	NONE	FALSE	FALSE	FALSE
15480	SART1	654.772	2932.85	2278.08	3.22678	0.00234158	44.8206	246.029	1063.52	Welch Two Sample t-test	two.sided	0.0492562	0.364487	NONE	FALSE	FALSE	TRUE
19546	WFDC2	-443.885	457.213	901.098	-3.0878	0.00233803	178.833	-727.558	-160.212	Welch Two Sample t-test	two.sided	0.0492562	-0.978817	NONE	FALSE	FALSE	FALSE
2216	C1orf58	-80.9712	269.593	350.565	-3.20442	0.00236352	49.7606	-131.731	-30.2116	Welch Two Sample t-test	two.sided	0.0495866	-0.378895	NONE	FALSE	FALSE	FALSE
8954	KIAA1267	-167.648	796.994	964.642	-3.21086	0.00236394	47.9511	-272.631	-62.6643	Welch Two Sample t-test	two.sided	0.0495866	-0.275424	NONE	FALSE	FALSE	FALSE
13560	PLEKHG1	-132.99	365.552	498.541	-3.18207	0.00236559	57.1243	-216.676	-49.3038	Welch Two Sample t-test	two.sided	0.0495866	-0.447638	NONE	FALSE	FALSE	TRUE
20	AAMP	411.116	3017.77	2606.65	3.21855	0.00237519	45.5771	153.937	668.295	Welch Two Sample t-test	two.sided	0.049727	0.211284	NONE	FALSE	FALSE	FALSE
924	ARHGAP8	126.23	383.821	257.591	3.22457	0.00237767	44.089	47.3404	205.12	Welch Two Sample t-test	two.sided	0.049727	0.575352	NONE	FALSE	FALSE	FALSE
16463	SMARCAD1	-155.808	549.378	705.186	-3.21053	0.00237966	47.4228	-253.415	-58.2006	Welch Two Sample t-test	two.sided	0.049727	-0.360204	NONE	FALSE	FALSE	TRUE
20267	ZNF619	-9.20718	30.2946	39.5018	-3.19202	0.00238565	52.5713	-14.9937	-3.42064	Welch Two Sample t-test	two.sided	0.0497504	-0.382857	NONE	FALSE	FALSE	FALSE
20462	ZRANB3	-17.4551	55.1095	72.5647	-3.20442	0.00238731	48.7696	-28.403	-6.50725	Welch Two Sample t-test	two.sided	0.0497504	-0.396965	NONE	FALSE	FALSE	TRUE
18623	TRIM35	-135.325	543.804	679.129	-3.19311	0.00238816	52.1041	-220.364	-50.2867	Welch Two Sample t-test	two.sided	0.0497504	-0.320599	FAV	FALSE	FALSE	FALSE
17998	TIMM17A	297.922	1484.05	1186.13	3.225	0.00239428	43.4462	111.678	484.167	Welch Two Sample t-test	two.sided	0.0498266	0.323281	NONE	FALSE	FALSE	TRUE
19238	USP34	-413.768	1846.21	2259.97	-3.20578	0.00240652	47.6372	-673.33	-154.206	Welch Two Sample t-test	two.sided	0.0500299	-0.291743	NONE	FALSE	FALSE	FALSE
6398	FIBP	372.389	1645.99	1273.6	3.21571	0.00241457	44.8708	139.131	605.646	Welch Two Sample t-test	two.sided	0.0500944	0.370041	NONE	FALSE	FALSE	TRUE
8848	KDM1A	594.172	3106.54	2512.37	3.22196	0.00241385	43.4774	222.386	965.957	Welch Two Sample t-test	two.sided	0.0500944	0.30626	NONE	FALSE	FALSE	TRUE
8098	HSN2	-6.56961	11.667	18.2366	-3.14725	0.00243216	69.1398	-10.7337	-2.40549	Welch Two Sample t-test	two.sided	0.0503212	-0.644405	NONE	FALSE	FALSE	FALSE
11850	NIPAL3	-180.041	748.026	928.067	-3.19458	0.00243297	49.6867	-293.258	-66.8245	Welch Two Sample t-test	two.sided	0.0503212	-0.311141	NONE	FALSE	FALSE	FALSE
1266	ATXN7	-97.0302	382.944	479.974	-3.19987	0.00243103	48.2735	-157.99	-36.0703	Welch Two Sample t-test	two.sided	0.0503212	-0.325824	FAV	FALSE	FALSE	TRUE
1354	BANF1	1185	4217.56	3032.56	3.21516	0.00244052	44.1236	442.261	1927.73	Welch Two Sample t-test	two.sided	0.0504258	0.475871	NONE	FALSE	FALSE	TRUE
13357	PI4K2B	-157.319	692.906	850.225	-3.19151	0.00245362	49.7221	-256.34	-58.2975	Welch Two Sample t-test	two.sided	0.0506447	-0.295185	NONE	FALSE	FALSE	FALSE
4741	DDX28	112.114	583.184	471.07	3.20814	0.00247033	44.7486	41.7168	182.512	Welch Two Sample t-test	two.sided	0.0509377	0.30801	NONE	FALSE	FALSE	TRUE
1693	C10orf72	-107.406	254.011	361.417	-3.09901	0.00249036	105.313	-176.124	-38.6876	Welch Two Sample t-test	two.sided	0.0512984	-0.508774	NONE	FALSE	FALSE	FALSE
13352	PHYH	240.014	475.162	235.148	3.21988	0.00251786	40.793	89.4514	390.576	Welch Two Sample t-test	two.sided	0.051812	1.01485	NONE	FALSE	FALSE	FALSE
1663	C10orf125	172.261	368.359	196.098	3.21144	0.00254896	41.5895	63.9799	280.542	Welch Two Sample t-test	two.sided	0.0518982	0.909539	NONE	FALSE	FALSE	FALSE
2028	C17orf96	205.505	483.063	277.559	3.20857	0.00254101	42.4154	76.2868	334.723	Welch Two Sample t-test	two.sided	0.0518982	0.799421	NONE	FALSE	FALSE	FALSE
3115	CCDC41	-32.3619	150.586	182.948	-3.17453	0.00252785	51.7404	-52.8205	-11.9032	Welch Two Sample t-test	two.sided	0.0518982	-0.280844	NONE	FALSE	FALSE	FALSE
4367	CTDSPL	-177.099	825.956	1003.05	-3.17693	0.0025554	49.8371	-289.076	-65.1222	Welch Two Sample t-test	two.sided	0.0518982	-0.280264	NONE	FALSE	FALSE	FALSE
7883	HLA-DQB2	-171.258	259.496	430.754	-3.08674	0.00253939	114.323	-281.164	-61.3521	Welch Two Sample t-test	two.sided	0.0518982	-0.731153	NONE	FALSE	FALSE	FALSE
8705	KATNA1	76.7305	472.642	395.911	3.20123	0.00253831	44.1147	28.4276	125.033	Welch Two Sample t-test	two.sided	0.0518982	0.25557	NONE	FALSE	FALSE	FALSE
10173	LONRF3	15.0027	31.6372	16.6346	3.20738	0.00254467	42.5585	5.56667	24.4387	Welch Two Sample t-test	two.sided	0.0518982	0.927439	NONE	FALSE	FALSE	FALSE
10850	MGAT3	-136.729	110.21	246.939	-3.05131	0.00253678	237.988	-225.004	-48.4543	Welch Two Sample t-test	two.sided	0.0518982	-1.1639	NONE	FALSE	FALSE	FALSE
14384	PURA	-49.6979	268.456	318.154	-3.18868	0.00255364	46.6489	-81.0586	-18.3373	Welch Two Sample t-test	two.sided	0.0518982	-0.245039	NONE	FALSE	FALSE	FALSE
16943	SNX29	-168.833	667.768	836.601	-3.16721	0.00253142	54.031	-275.705	-61.9611	Welch Two Sample t-test	two.sided	0.0518982	-0.325193	NONE	FALSE	FALSE	FALSE
17225	SRRM1	-228.901	1552.25	1781.15	-3.18543	0.00254633	47.7788	-373.401	-84.402	Welch Two Sample t-test	two.sided	0.0518982	-0.198449	NONE	FALSE	FALSE	TRUE
19957	ZNF175	-21.7102	81.3863	103.096	-3.17384	0.00254676	51.1402	-35.4418	-7.9785	Welch Two Sample t-test	two.sided	0.0518982	-0.341137	NONE	FALSE	FALSE	TRUE
8505	INVS	-46.8828	227.418	274.301	-3.17825	0.00255077	49.6357	-76.5167	-17.2488	Welch Two Sample t-test	two.sided	0.0518982	-0.270412	DEFAV	FALSE	FALSE	FALSE
13422	PION	-72.2363	184.519	256.755	-3.15939	0.00257398	54.763	-118.061	-26.4114	Welch Two Sample t-test	two.sided	0.0522232	-0.476625	NONE	FALSE	FALSE	FALSE
15797	SERTAD4	-42.9805	78.8615	121.842	-3.15961	0.00257895	54.4446	-70.248	-15.713	Welch Two Sample t-test	two.sided	0.0522716	-0.627619	NONE	FALSE	FALSE	FALSE
5108	DOCK6	-188.531	1017	1205.53	-3.1605	0.00259378	53.4365	-308.156	-68.9064	Welch Two Sample t-test	two.sided	0.0525195	-0.24535	FAV	FALSE	FALSE	FALSE
17924	TG	-37.42	25.8774	63.2974	-3.03576	0.00260197	311.185	-61.6737	-13.1664	Welch Two Sample t-test	two.sided	0.0526327	-1.29046	NONE	FALSE	FALSE	FALSE
17606	TAF7L	-23.2245	10.3028	33.5273	-3.04355	0.00261363	227.008	-38.2605	-8.18838	Welch Two Sample t-test	two.sided	0.0528158	-1.7023	NONE	FALSE	FALSE	TRUE
13639	PMS1	-43.8746	191.695	235.57	-3.14304	0.00262028	58.7576	-71.8095	-15.9397	Welch Two Sample t-test	two.sided	0.0528973	-0.29734	NONE	FALSE	FALSE	FALSE
11815	NGDN	164.52	772.753	608.233	3.1886	0.00263391	43.9886	60.5338	268.507	Welch Two Sample t-test	two.sided	0.0530664	0.345384	NONE	FALSE	FALSE	TRUE
19578	WNT10A	-199.555	393.49	593.045	-3.13337	0.00263168	62.439	-326.846	-72.2644	Welch Two Sample t-test	two.sided	0.0530664	-0.591816	NONE	FALSE	FALSE	FALSE
11933	NMUR2	-4.57614	0.902861	5.479	-3.02041	0.00266065	474.189	-7.55323	-1.59905	Welch Two Sample t-test	two.sided	0.0535519	-2.60134	NONE	FALSE	FALSE	FALSE
15708	SEMA6A	-157.084	225.482	382.566	-3.08566	0.00266358	94.6187	-258.153	-56.0138	Welch Two Sample t-test	two.sided	0.0535576	-0.762695	NONE	FALSE	FALSE	FALSE
3713	CHRNA6	-4.55055	2.67327	7.22382	-3.01852	0.00267054	497.195	-7.51249	-1.58861	Welch Two Sample t-test	two.sided	0.053591	-1.43415	NONE	FALSE	FALSE	FALSE
8893	KIAA0196	-221.865	1279.03	1500.9	-3.16022	0.00266833	50.3153	-362.856	-80.875	Welch Two Sample t-test	two.sided	0.053591	-0.230773	NONE	FALSE	FALSE	FALSE
9417	LCE1F	-7.03527	4.3114	11.3467	-3.04442	0.0026817	179.628	-11.5952	-2.47532	Welch Two Sample t-test	two.sided	0.0537609	-1.39604	NONE	FALSE	FALSE	FALSE
14348	PTPN9	-141.082	748.527	889.61	-3.16513	0.00268698	48.1583	-230.697	-51.468	Welch Two Sample t-test	two.sided	0.0537609	-0.249118	NONE	FALSE	FALSE	TRUE
15013	RNF111	-114.785	555.701	670.487	-3.16763	0.00268514	47.5318	-187.663	-41.9076	Welch Two Sample t-test	two.sided	0.0537609	-0.270899	NONE	FALSE	FALSE	TRUE
8855	KDM4B	-141.322	811.615	952.937	-3.15377	0.00270847	50.6956	-231.297	-51.3482	Welch Two Sample t-test	two.sided	0.0540949	-0.231586	NONE	FALSE	FALSE	TRUE
13299	PHB	1248	4490.04	3242.04	3.18609	0.00270902	42.3089	457.683	2038.32	Welch Two Sample t-test	two.sided	0.0540949	0.469827	DEFAV	FALSE	FALSE	FALSE
19930	ZNF121	-19.9298	66.5138	86.4437	-3.14107	0.00272198	54.3928	-32.6485	-7.21115	Welch Two Sample t-test	two.sided	0.0543001	-0.378106	NONE	FALSE	FALSE	FALSE
1487	BIK	185.245	406.918	221.673	3.18258	0.00273716	42.2631	67.8026	302.688	Welch Two Sample t-test	two.sided	0.054549	0.876307	NONE	FALSE	FALSE	FALSE
14858	RG9MTD2	-22.2772	90.8646	113.142	-3.15267	0.00275351	49.2696	-36.4752	-8.07922	Welch Two Sample t-test	two.sided	0.0547669	-0.316342	NONE	FALSE	FALSE	FALSE
20122	ZNF430	-30.1702	90.1227	120.293	-3.14276	0.00275294	52.425	-49.43	-10.9103	Welch Two Sample t-test	two.sided	0.0547669	-0.416589	NONE	FALSE	FALSE	FALSE
10432	MACC1	-140.538	240.963	381.501	-3.10829	0.00275965	67.0979	-230.783	-50.2929	Welch Two Sample t-test	two.sided	0.0548352	-0.662874	NONE	FALSE	FALSE	FALSE
14669	RBBP4	-492.871	1997.79	2490.66	-3.15141	0.00276342	49.2657	-807.119	-178.623	Welch Two Sample t-test	two.sided	0.0548562	-0.318124	NONE	FALSE	FALSE	TRUE
10954	MLL3	-338.278	1147.11	1485.39	-3.15405	0.00277055	48.2384	-553.896	-122.661	Welch Two Sample t-test	two.sided	0.0549439	-0.372835	NONE	FALSE	FALSE	FALSE
4811	DEGS1	-429.947	1879.84	2309.79	-3.11787	0.00278166	60.8316	-705.705	-154.188	Welch Two Sample t-test	two.sided	0.0550562	-0.29715	NONE	FALSE	FALSE	FALSE
8221	IFFO2	-1316.12	3056.46	4372.58	-3.12351	0.00278133	58.3581	-2159.45	-472.787	Welch Two Sample t-test	two.sided	0.0550562	-0.516623	NONE	FALSE	FALSE	FALSE
1187	ATP2C1	-689.851	2856.53	3546.38	-3.13893	0.00281012	51.3161	-1131	-248.705	Welch Two Sample t-test	two.sided	0.0554653	-0.312084	NONE	FALSE	FALSE	FALSE
11705	NDUFB8	480.192	1946.66	1466.46	3.16837	0.00280746	43.3918	174.626	785.759	Welch Two Sample t-test	two.sided	0.0554653	0.408657	NONE	FALSE	FALSE	FALSE
14558	RAD54L2	-45.109	126.096	171.205	-3.13216	0.00281056	53.5973	-73.9881	-16.23	Welch Two Sample t-test	two.sided	0.0554653	-0.441201	NONE	FALSE	FALSE	FALSE
4298	CSNK1G1	-150.079	731.469	881.548	-3.15013	0.00283134	47.1901	-245.913	-54.2457	Welch Two Sample t-test	two.sided	0.0556583	-0.269243	NONE	FALSE	FALSE	FALSE
10618	MASP2	-2.01004	5.29957	7.30961	-3.10312	0.0028258	65.5112	-3.30349	-0.71659	Welch Two Sample t-test	two.sided	0.0556583	-0.463919	NONE	FALSE	FALSE	FALSE
14836	RFPL1	-2.79305	2.24276	5.03581	-3.0562	0.00282781	107.491	-4.60465	-0.981455	Welch Two Sample t-test	two.sided	0.0556583	-1.16695	NONE	FALSE	FALSE	TRUE
17238	SSBP2	-62.2695	169.276	231.546	-3.12858	0.0028292	54.0568	-102.173	-22.3665	Welch Two Sample t-test	two.sided	0.0556583	-0.451918	NONE	FALSE	FALSE	FALSE
8466	INO80	-140.517	758.407	898.924	-3.15532	0.00283817	45.5988	-230.179	-50.8545	Welch Two Sample t-test	two.sided	0.0557384	-0.245226	NONE	FALSE	FALSE	TRUE
17651	TAS2R3	-0.137887	0.0921512	0.230039	-3.09462	0.00284819	68.8283	-0.22678	-0.0489945	Welch Two Sample t-test	two.sided	0.0558809	-1.3198	NONE	FALSE	FALSE	FALSE
500	ALAD	-143.405	729.5	872.905	-3.13355	0.00285528	51.2489	-235.269	-51.5399	Welch Two Sample t-test	two.sided	0.0559658	-0.258916	NONE	FALSE	FALSE	FALSE
3998	COG6	-99.6249	327.669	427.293	-3.15226	0.00286374	45.5642	-163.258	-35.9923	Welch Two Sample t-test	two.sided	0.0560229	-0.38299	NONE	FALSE	FALSE	FALSE
19788	ZCCHC13	-0.0230133	0	0.0230133	-2.99844	0.00286135	458	-0.038096	-0.00793053	Welch Two Sample t-test	two.sided	0.0560229	#DIV/0!	NONE	FALSE	FALSE	FALSE
7499	GTF2H5	219.771	722.652	502.881	3.16803	0.00287329	41.6347	79.7371	359.805	Welch Two Sample t-test	two.sided	0.0561555	0.523085	NONE	FALSE	FALSE	TRUE
9007	KIAA2018	-146.056	462.495	608.551	-3.13532	0.0028804	49.7185	-239.636	-52.4761	Welch Two Sample t-test	two.sided	0.0562401	-0.395941	NONE	FALSE	FALSE	FALSE
16374	SLC6A6	-365.421	1074.28	1439.7	-3.12297	0.00289397	53.2423	-600.09	-130.752	Welch Two Sample t-test	two.sided	0.0564505	-0.422399	NONE	FALSE	FALSE	FALSE
15728	SEPT10	-411.028	1578.15	1989.18	-3.13903	0.00290308	47.8127	-674.329	-147.726	Welch Two Sample t-test	two.sided	0.0565736	-0.333937	NONE	FALSE	FALSE	FALSE
17309	STAG2	-423.429	2048.54	2471.97	-3.12621	0.00290825	51.5433	-695.277	-151.582	Welch Two Sample t-test	two.sided	0.0565976	-0.271065	NONE	FALSE	FALSE	TRUE
17408	STX17	-136.646	675.842	812.488	-3.13455	0.0029099	48.8685	-224.256	-49.0356	Welch Two Sample t-test	two.sided	0.0565976	-0.26566	NONE	FALSE	FALSE	FALSE
15044	RNF152	-55.3246	126.199	181.523	-3.09803	0.00291393	62.7188	-91.014	-19.6351	Welch Two Sample t-test	two.sided	0.0566214	-0.524458	NONE	FALSE	FALSE	FALSE
5931	FAM161A	-18.7912	54.2509	73.0421	-3.10157	0.00291743	60.8078	-30.9069	-6.67549	Welch Two Sample t-test	two.sided	0.0566351	-0.429081	NONE	FALSE	FALSE	FALSE
2514	C4orf52	82.1778	362.2	280.022	3.14233	0.00292942	46.0388	29.5381	134.818	Welch Two Sample t-test	two.sided	0.0567847	0.371245	NONE	FALSE	FALSE	FALSE
9156	KLRA1	-4.98161	9.32729	14.3089	-3.09595	0.00293513	62.5162	-8.19758	-1.76565	Welch Two Sample t-test	two.sided	0.0567847	-0.617383	NONE	FALSE	FALSE	FALSE
9907	LOC286002	-3.62002	1.74193	5.36195	-2.99097	0.00293202	454.657	-5.99852	-1.24151	Welch Two Sample t-test	two.sided	0.0567847	-1.62207	NONE	FALSE	FALSE	FALSE
15119	ROCK2	-198.626	555.033	753.659	-3.13413	0.00293917	47.9615	-326.053	-71.1989	Welch Two Sample t-test	two.sided	0.0567847	-0.441338	NONE	FALSE	FALSE	FALSE
18655	TRIM64	-0.0495815	0	0.0495815	-2.99012	0.0029389	458	-0.0821673	-0.0169957	Welch Two Sample t-test	two.sided	0.0567847	#DIV/0!	NONE	FALSE	FALSE	FALSE
17714	TBCE	87.4419	495.262	407.82	3.137	0.00294242	47.0472	31.3674	143.516	Welch Two Sample t-test	two.sided	0.0567931	0.280259	NONE	FALSE	FALSE	FALSE
5867	FAM120C	-69.4339	195.064	264.498	-3.10982	0.00297198	54.6551	-114.185	-24.6827	Welch Two Sample t-test	two.sided	0.0573091	-0.439308	FAV	FALSE	FALSE	FALSE
16008	SIN3A	-249.97	1408.34	1658.31	-3.12807	0.0029762	48.4311	-410.607	-89.3333	Welch Two Sample t-test	two.sided	0.0573357	-0.235718	NONE	FALSE	FALSE	TRUE
6245	FBXO28	-152.9	991.941	1144.84	-3.12667	0.00298129	48.6641	-251.189	-54.6107	Welch Two Sample t-test	two.sided	0.0573793	-0.206821	NONE	FALSE	FALSE	FALSE
19493	WDR48	-101.112	542.471	643.583	-3.10282	0.00300155	56.0315	-166.391	-35.8331	Welch Two Sample t-test	two.sided	0.0577143	-0.246581	NONE	FALSE	FALSE	TRUE
15727	SEPSECS	-29.6721	157.181	186.853	-3.10335	0.00300719	55.5646	-48.8289	-10.5152	Welch Two Sample t-test	two.sided	0.0577678	-0.249478	NONE	FALSE	FALSE	FALSE
17786	TCN1	-190.068	205.863	395.931	-3.04487	0.0030149	94.6212	-313.999	-66.1376	Welch Two Sample t-test	two.sided	0.057861	-0.943566	NONE	FALSE	FALSE	FALSE
5603	EPC2	-83.4548	363.314	446.769	-3.12717	0.0030276	46.9578	-137.143	-29.7662	Welch Two Sample t-test	two.sided	0.0579946	-0.298312	NONE	FALSE	FALSE	TRUE
11782	NFAT5	-252.212	1115.39	1367.6	-3.11552	0.00302667	50.4545	-414.776	-89.6487	Welch Two Sample t-test	two.sided	0.0579946	-0.294102	NONE	FALSE	FALSE	TRUE
1236	ATP7B	-22.5138	56.1765	78.6903	-3.07398	0.00304469	67.6303	-37.1299	-7.89756	Welch Two Sample t-test	two.sided	0.0581616	-0.486218	NONE	FALSE	FALSE	FALSE
3605	CFHR1	-2.71101	1.46278	4.17379	-2.97918	0.00305544	426.004	-4.49963	-0.922394	Welch Two Sample t-test	two.sided	0.0581616	-1.51265	NONE	FALSE	FALSE	FALSE
11073	MPP5	-115.592	664.329	779.92	-3.08244	0.00304862	62.7674	-190.535	-40.6484	Welch Two Sample t-test	two.sided	0.0581616	-0.23143	NONE	FALSE	FALSE	FALSE
12928	PARP4	-320.765	1112.61	1433.38	-3.11921	0.00305164	48.4262	-527.482	-114.048	Welch Two Sample t-test	two.sided	0.0581616	-0.365467	NONE	FALSE	FALSE	FALSE
13547	PLEKHA1	-396.959	1316.27	1713.23	-3.11426	0.00304378	50.2229	-652.952	-140.966	Welch Two Sample t-test	two.sided	0.0581616	-0.380261	NONE	FALSE	FALSE	TRUE
18590	TRERF1	-139.899	514.871	654.769	-3.10851	0.00304813	51.9526	-230.21	-49.5875	Welch Two Sample t-test	two.sided	0.0581616	-0.346777	NONE	FALSE	FALSE	TRUE
20324	ZNF699	-10.5418	24.4767	35.0185	-3.10055	0.00305644	54.4647	-17.3569	-3.72658	Welch Two Sample t-test	two.sided	0.0581616	-0.516706	NONE	FALSE	FALSE	FALSE
19445	WASL	-305.031	1364.05	1669.09	-3.12006	0.00306108	47.8585	-501.615	-108.448	Welch Two Sample t-test	two.sided	0.058195	-0.291157	NONE	FALSE	FALSE	FALSE
2624	C6orf58	-90.1562	1.6841	91.8403	-2.97598	0.00307494	458.566	-149.69	-30.6226	Welch Two Sample t-test	two.sided	0.0584036	-5.76908	NONE	FALSE	FALSE	FALSE
2589	C6orf164	3.03859	7.35678	4.31819	3.1366	0.00308619	42.8604	1.08473	4.99246	Welch Two Sample t-test	two.sided	0.0585623	0.768649	NONE	FALSE	FALSE	FALSE
10434	MACROD1	208.154	394.605	186.451	3.14459	0.00309117	40.9855	74.4706	341.838	Welch Two Sample t-test	two.sided	0.0586019	1.08161	NONE	FALSE	FALSE	TRUE
15204	RPL36AL	1572.8	4997.17	3424.37	3.13538	0.00310023	42.764	561.007	2584.6	Welch Two Sample t-test	two.sided	0.0587185	0.545274	NONE	FALSE	FALSE	FALSE
8517	IPO9	-268.981	1906.9	2175.88	-3.09075	0.00311329	55.7733	-443.335	-94.6279	Welch Two Sample t-test	two.sided	0.0587794	-0.190371	NONE	FALSE	FALSE	FALSE
11832	NHP2L1	1135.56	3882.12	2746.56	3.14043	0.00311506	41.2707	405.454	1865.67	Welch Two Sample t-test	two.sided	0.0587794	0.49922	NONE	FALSE	FALSE	FALSE
20483	ZSWIM5	-23.8853	46.077	69.9623	-3.06757	0.00311252	66.9867	-39.4271	-8.34352	Welch Two Sample t-test	two.sided	0.0587794	-0.602531	NONE	FALSE	FALSE	FALSE
11938	NOB1	307.023	1866.49	1559.47	3.12438	0.00310699	45.238	109.132	504.913	Welch Two Sample t-test	two.sided	0.0587794	0.259275	DEFAV	FALSE	FALSE	TRUE
10179	LOXL4	-167.496	173.739	341.234	-2.99729	0.00312212	174.157	-277.79	-57.2017	Welch Two Sample t-test	two.sided	0.058816	-0.973844	NONE	FALSE	FALSE	FALSE
11566	NCAPD2	-740.896	2753.54	3494.44	-3.0225	0.00312282	109.388	-1226.71	-255.082	Welch Two Sample t-test	two.sided	0.058816	-0.343772	NONE	FALSE	FALSE	TRUE
1217	ATP6V0C	1048.1	4879.48	3831.38	3.13061	0.00312811	43.1171	372.982	1723.21	Welch Two Sample t-test	two.sided	0.0588609	0.348863	NONE	FALSE	FALSE	FALSE
9878	LOC284837	-49.2464	87.1699	136.416	-3.07101	0.0031311	63.9404	-81.2824	-17.2104	Welch Two Sample t-test	two.sided	0.0588624	-0.646114	NONE	FALSE	FALSE	FALSE
12369	OR13A1	-1.41343	1.39555	2.80898	-2.98326	0.00313978	245.272	-2.34664	-0.480218	Welch Two Sample t-test	two.sided	0.0589707	-1.00921	NONE	FALSE	FALSE	FALSE
15261	RPS26	390.005	1172.37	782.37	3.12928	0.00314802	42.8931	138.645	641.365	Welch Two Sample t-test	two.sided	0.0590159	0.583511	NONE	FALSE	FALSE	TRUE
18187	TMEM177	82.1241	315.575	233.45	3.12238	0.00314787	44.5562	29.135	135.113	Welch Two Sample t-test	two.sided	0.0590159	0.434865	NONE	FALSE	FALSE	FALSE
13726	POLR2G	327.183	1482.52	1155.34	3.12182	0.00315598	44.4635	116.024	538.341	Welch Two Sample t-test	two.sided	0.0591016	0.359737	NONE	FALSE	FALSE	TRUE
18471	TOP2B	-334.541	1824.48	2159.02	-3.08989	0.00315843	54.1593	-551.594	-117.488	Welch Two Sample t-test	two.sided	0.0591016	-0.242892	NONE	FALSE	FALSE	TRUE
5474	EIF4G3	-287.222	1419.65	1706.87	-3.11016	0.00316442	47.31	-472.972	-101.471	Welch Two Sample t-test	two.sided	0.0591589	-0.265819	NONE	FALSE	FALSE	FALSE
2834	CACNA1E	-4.29592	4.55071	8.84663	-2.96985	0.00317044	376.384	-7.14018	-1.45166	Welch Two Sample t-test	two.sided	0.0592167	-0.959037	NONE	FALSE	FALSE	FALSE
15074	RNF219	-66.7845	300.752	367.536	-3.10052	0.00317822	49.7345	-110.054	-23.5149	Welch Two Sample t-test	two.sided	0.0593072	-0.289313	NONE	FALSE	FALSE	FALSE
1929	C15orf63	447.576	1436.67	989.091	3.12252	0.0031863	43.4532	158.595	736.558	Welch Two Sample t-test	two.sided	0.0594031	0.538551	NONE	FALSE	FALSE	FALSE
17856	TET3	-341.564	1157.32	1498.88	-3.09542	0.00319382	50.8234	-563.109	-120.018	Welch Two Sample t-test	two.sided	0.0594886	-0.373101	NONE	FALSE	FALSE	FALSE
17600	TAF4B	-79.2624	221.703	300.965	-3.00303	0.00322394	126.148	-131.495	-27.0298	Welch Two Sample t-test	two.sided	0.0599944	-0.440969	NONE	FALSE	FALSE	TRUE
7435	GRPEL1	221.588	1213.24	991.653	3.10514	0.00322846	46.7104	78.0033	365.173	Welch Two Sample t-test	two.sided	0.0600233	0.290959	NONE	FALSE	FALSE	TRUE
17875	TFAP2C	-219.029	908.737	1127.77	-3.08746	0.00323541	51.975	-361.385	-76.673	Welch Two Sample t-test	two.sided	0.0600972	-0.311533	NONE	FALSE	FALSE	TRUE
4198	CREB5	-64.332	156.895	221.227	-3.04867	0.0032393	70.2332	-106.415	-22.2486	Welch Two Sample t-test	two.sided	0.0601142	-0.495728	NONE	FALSE	FALSE	FALSE
16556	SNF8	457.607	1585.83	1128.22	3.11724	0.00325271	42.9376	161.547	753.667	Welch Two Sample t-test	two.sided	0.0603078	0.491186	NONE	FALSE	FALSE	TRUE
11038	MORC3	-189.249	759.456	948.705	-3.10309	0.00326112	46.2806	-311.991	-66.5084	Welch Two Sample t-test	two.sided	0.0603681	-0.320994	NONE	FALSE	FALSE	TRUE
19860	ZFP62	-57.5923	284.677	342.269	-3.06711	0.00326193	58.9231	-95.1667	-20.0178	Welch Two Sample t-test	two.sided	0.0603681	-0.265806	NONE	FALSE	FALSE	FALSE
13559	PLEKHF2	-126.603	775.853	902.456	-3.06611	0.00326688	59.1392	-209.223	-43.9839	Welch Two Sample t-test	two.sided	0.0604044	-0.218074	NONE	FALSE	FALSE	FALSE
3364	CDC123	367.954	1655.31	1287.35	3.11436	0.00328494	42.7749	129.651	606.257	Welch Two Sample t-test	two.sided	0.0606828	0.362691	NONE	FALSE	FALSE	FALSE
20131	ZNF440	-82.2837	256.747	339.031	-3.08905	0.00329855	49.1968	-135.808	-28.7595	Welch Two Sample t-test	two.sided	0.0608787	-0.401068	NONE	FALSE	FALSE	FALSE
4373	CTNNA1	-1474.83	7235.8	8710.63	-3.09857	0.00332111	45.7345	-2433.06	-516.599	Welch Two Sample t-test	two.sided	0.0611347	-0.267625	NONE	FALSE	FALSE	FALSE
4446	CXCL14	-7589.14	10422.4	18011.5	-3.05123	0.00332149	63.6589	-12558.5	-2619.8	Welch Two Sample t-test	two.sided	0.0611347	-0.789234	NONE	FALSE	FALSE	FALSE
8866	KDSR	-308.141	1485.62	1793.77	-3.09291	0.00331806	47.4023	-508.523	-107.76	Welch Two Sample t-test	two.sided	0.0611347	-0.271922	NONE	FALSE	FALSE	FALSE
12862	PAK3	-3.31984	2.99836	6.3182	-2.9734	0.00333292	187.085	-5.52242	-1.11727	Welch Two Sample t-test	two.sided	0.0612894	-1.07534	NONE	FALSE	FALSE	FALSE
8380	IL20RB	-922.024	2083.95	3005.97	-3.05973	0.00334717	58.2078	-1525.18	-318.869	Welch Two Sample t-test	two.sided	0.0614398	-0.528513	NONE	FALSE	FALSE	FALSE
18417	TNIP2	247.74	1246.89	999.154	3.10106	0.00334585	44.3876	86.7744	408.706	Welch Two Sample t-test	two.sided	0.0614398	0.31956	NONE	FALSE	FALSE	TRUE
5336	EDC4	283.402	1762.23	1478.83	3.10452	0.00336377	43.0648	99.3125	467.491	Welch Two Sample t-test	two.sided	0.0615212	0.252947	NONE	FALSE	FALSE	TRUE
10029	LOC550643	169.624	580.584	410.96	3.09927	0.0033628	44.3777	59.3488	279.898	Welch Two Sample t-test	two.sided	0.0615212	0.498505	NONE	FALSE	FALSE	FALSE
14782	RECQL	-219.939	936.71	1156.65	-3.0608	0.00336139	57.0956	-363.825	-76.0537	Welch Two Sample t-test	two.sided	0.0615212	-0.304277	NONE	FALSE	FALSE	TRUE
9173	KNTC1	-122.152	533.788	655.94	-3.04954	0.00336194	62.3529	-202.214	-42.0906	Welch Two Sample t-test	two.sided	0.0615212	-0.297298	FAV	FALSE	FALSE	FALSE
11186	MRPS9	168.217	775.265	607.048	3.10107	0.00337135	43.7006	58.8727	277.561	Welch Two Sample t-test	two.sided	0.0615484	0.352879	NONE	FALSE	FALSE	FALSE
17520	SYNGAP1	-59.6994	207.435	267.135	-3.08459	0.00336853	48.2692	-98.6079	-20.791	Welch Two Sample t-test	two.sided	0.0615484	-0.364906	FAV	FALSE	FALSE	FALSE
1982	C17orf44	-12.1092	36.5694	48.6786	-3.05472	0.00338933	58.4985	-20.0427	-4.17563	Welch Two Sample t-test	two.sided	0.0615764	-0.412649	NONE	FALSE	FALSE	FALSE
2189	C1orf212	261.86	1182.77	920.911	3.10155	0.00340637	42.687	91.5573	432.163	Welch Two Sample t-test	two.sided	0.0615764	0.361038	NONE	FALSE	FALSE	FALSE
3654	CHD6	-213.883	801.366	1015.25	-3.0666	0.00339512	53.3734	-353.752	-74.013	Welch Two Sample t-test	two.sided	0.0615764	-0.3413	NONE	FALSE	FALSE	TRUE
4530	CYP26B1	-214.284	457.807	672.091	-3.02781	0.00339985	73.2327	-355.325	-73.2432	Welch Two Sample t-test	two.sided	0.0615764	-0.553918	NONE	FALSE	FALSE	FALSE
5967	FAM179B	-56.6294	262.701	319.33	-3.05795	0.00340549	56.3726	-93.7215	-19.5372	Welch Two Sample t-test	two.sided	0.0615764	-0.281628	NONE	FALSE	FALSE	FALSE
6074	FAM55B	-2.88447	1.0828	3.96727	-2.95268	0.00340295	295.612	-4.80702	-0.961912	Welch Two Sample t-test	two.sided	0.0615764	-1.87338	NONE	FALSE	FALSE	FALSE
11691	NDUFAB1	477.869	1559.67	1081.8	3.1035	0.0034052	42.2644	167.188	788.55	Welch Two Sample t-test	two.sided	0.0615764	0.527806	NONE	FALSE	FALSE	TRUE
13725	POLR2F	494.061	1343.95	849.889	3.10714	0.0034034	41.4904	173.052	815.07	Welch Two Sample t-test	two.sided	0.0615764	0.661133	NONE	FALSE	FALSE	TRUE
14700	RBM38	421.892	1467.09	1045.2	3.10002	0.00339202	43.4172	147.51	696.274	Welch Two Sample t-test	two.sided	0.0615764	0.48918	NONE	FALSE	FALSE	FALSE
15062	RNF19A	-339.639	1105.34	1444.98	-3.05099	0.00339988	59.7241	-562.336	-116.943	Welch Two Sample t-test	two.sided	0.0615764	-0.386558	NONE	FALSE	FALSE	FALSE
15353	RTF1	-182.953	1300.1	1483.06	-3.08173	0.00339478	48.2942	-302.299	-63.6065	Welch Two Sample t-test	two.sided	0.0615764	-0.189947	NONE	FALSE	FALSE	TRUE
3578	CEP63	-78.206	414.98	493.186	-3.06732	0.00341863	52.2201	-129.363	-27.0486	Welch Two Sample t-test	two.sided	0.0616961	-0.24909	NONE	FALSE	FALSE	FALSE
16113	SLC19A1	154.824	463.009	308.185	3.10224	0.00341909	42.2143	54.1221	255.525	Welch Two Sample t-test	two.sided	0.0616961	0.587242	NONE	FALSE	FALSE	FALSE
1726	C11orf48	524.587	1262.37	737.788	3.10445	0.00344097	41.1981	183.377	865.797	Welch Two Sample t-test	two.sided	0.0619605	0.774863	NONE	FALSE	FALSE	FALSE
6417	FKBP15	-221.152	1200.34	1421.49	-3.07202	0.00344475	49.7047	-365.768	-76.5362	Welch Two Sample t-test	two.sided	0.0619605	-0.243962	NONE	FALSE	FALSE	FALSE
8719	KBTBD6	-66.4904	308.204	374.695	-3.05754	0.00344263	54.9847	-110.071	-22.9094	Welch Two Sample t-test	two.sided	0.0619605	-0.281829	NONE	FALSE	FALSE	FALSE
13238	PFDN2	363.655	1647.74	1284.08	3.08675	0.00344599	45.3386	126.419	600.891	Welch Two Sample t-test	two.sided	0.0619605	0.359749	DEFAV	FALSE	FALSE	FALSE
9219	KRT37	-13.187	6.93226	20.1193	-2.94135	0.00345894	397.65	-22.001	-4.37304	Welch Two Sample t-test	two.sided	0.0620279	-1.53718	NONE	FALSE	FALSE	FALSE
16430	SLIT2	-53.7764	72.3343	126.111	-2.95971	0.00345557	197.71	-89.6073	-17.9456	Welch Two Sample t-test	two.sided	0.0620279	-0.801939	NONE	FALSE	FALSE	FALSE
16936	SNX1	-242.383	1755.64	1998.02	-3.07654	0.00345696	47.9046	-400.798	-83.9683	Welch Two Sample t-test	two.sided	0.0620279	-0.186576	NONE	FALSE	FALSE	FALSE
1204	ATP5J	554.717	1978.01	1423.29	3.09723	0.00347162	42.0868	193.299	916.135	Welch Two Sample t-test	two.sided	0.0621938	0.474816	NONE	FALSE	FALSE	FALSE
7718	HEPHL1	-1073.62	1709.09	2782.71	-2.99624	0.00347742	96.1013	-1784.88	-362.366	Welch Two Sample t-test	two.sided	0.0621938	-0.703264	NONE	FALSE	FALSE	FALSE
13706	POLG2	26.5196	120.7	94.1808	3.08921	0.00347468	43.9285	9.21771	43.8215	Welch Two Sample t-test	two.sided	0.0621938	0.357926	NONE	FALSE	FALSE	FALSE
699	ANKRD50	-236.683	748.117	984.8	-3.05803	0.00349027	52.9341	-391.927	-81.4393	Welch Two Sample t-test	two.sided	0.0622662	-0.396567	NONE	FALSE	FALSE	FALSE
4553	CYP39A1	-51.3154	80.4576	131.773	-3.03899	0.00349736	60.7696	-85.083	-17.5478	Welch Two Sample t-test	two.sided	0.0622662	-0.711754	NONE	FALSE	FALSE	FALSE
6418	FKBP1AP1	-9.81089	25.9865	35.7974	-3.05951	0.00349848	52.0926	-16.2453	-3.37647	Welch Two Sample t-test	two.sided	0.0622662	-0.462091	NONE	FALSE	FALSE	FALSE
8433	IMP4	382.542	1320.76	938.219	3.09394	0.00349993	42.1619	133.05	632.034	Welch Two Sample t-test	two.sided	0.0622662	0.493373	NONE	FALSE	FALSE	TRUE
16649	SNORA71B	-0.032075	0.00827317	0.0403481	-2.9853	0.00349642	109.285	-0.0533692	-0.0107808	Welch Two Sample t-test	two.sided	0.0622662	-2.28599	NONE	FALSE	FALSE	FALSE
17095	SPESP1	-30.1277	28.9898	59.1175	-3.03594	0.00349132	62.6284	-49.9609	-10.2945	Welch Two Sample t-test	two.sided	0.0622662	-1.02804	NONE	FALSE	FALSE	FALSE
1438	BCOR	-155.906	618.205	774.111	-3.0668	0.00350463	49.4065	-258.045	-53.7672	Welch Two Sample t-test	two.sided	0.0622949	-0.324456	NONE	FALSE	FALSE	TRUE
2015	C17orf79	320.51	939.7	619.191	3.0951	0.00352061	41.4118	111.442	529.577	Welch Two Sample t-test	two.sided	0.0624513	0.601817	NONE	FALSE	FALSE	FALSE
15484	SASS6	-35.4068	158.342	193.749	-3.05532	0.00352452	52.658	-58.654	-12.1596	Welch Two Sample t-test	two.sided	0.0624513	-0.291142	NONE	FALSE	FALSE	FALSE
16488	SMG1	-514.045	2398.53	2912.58	-3.06115	0.00353195	50.3515	-851.274	-176.815	Welch Two Sample t-test	two.sided	0.0624513	-0.280145	NONE	FALSE	FALSE	TRUE
17995	TIMM10	372.155	923.91	551.755	3.09318	0.00353121	41.5964	129.28	615.031	Welch Two Sample t-test	two.sided	0.0624513	0.743725	NONE	FALSE	FALSE	FALSE
18438	TNPO2	-315.237	1764.82	2080.05	-3.06746	0.00352853	48.4354	-521.818	-108.656	Welch Two Sample t-test	two.sided	0.0624513	-0.237102	NONE	FALSE	FALSE	FALSE
18568	TRAPPC10	-168.952	986.883	1155.84	-3.06789	0.00352046	48.5562	-279.647	-58.2568	Welch Two Sample t-test	two.sided	0.0624513	-0.227984	NONE	FALSE	FALSE	FALSE
16125	SLC22A10	-0.097114	0.0386098	0.135724	-2.9556	0.00354145	178.801	-0.161953	-0.0322753	Welch Two Sample t-test	two.sided	0.0625647	-1.81364	NONE	FALSE	FALSE	FALSE
7623	HAX1	367.965	1818	1450.03	3.08539	0.00355783	42.7612	127.415	608.516	Welch Two Sample t-test	two.sided	0.062799	0.326266	NONE	FALSE	FALSE	FALSE
15772	SERPINB12	-33.7633	17.1489	50.9122	-2.95797	0.00356291	161.225	-56.3043	-11.2224	Welch Two Sample t-test	two.sided	0.0628339	-1.5699	FAV	FALSE	FALSE	FALSE
2736	C9orf129	-33.8322	90.3369	124.169	-3.06598	0.00357391	47.4953	-56.0251	-11.6394	Welch Two Sample t-test	two.sided	0.0628494	-0.458919	NONE	FALSE	FALSE	FALSE
6526	FMNL2	-338.185	1109.92	1448.1	-3.06297	0.00357021	48.525	-560.119	-116.251	Welch Two Sample t-test	two.sided	0.0628494	-0.383711	NONE	FALSE	FALSE	FALSE
6551	FNIP1	-81.4573	421.026	502.483	-3.06291	0.00357621	48.3551	-134.919	-27.9952	Welch Two Sample t-test	two.sided	0.0628494	-0.255167	NONE	FALSE	FALSE	FALSE
8276	IFT80	-98.8896	390.883	489.772	-3.04555	0.00357585	54.4351	-163.976	-33.8028	Welch Two Sample t-test	two.sided	0.0628494	-0.325375	NONE	FALSE	FALSE	FALSE
6220	FBXL17	-90.9521	308.492	399.444	-3.07054	0.00358013	46.0036	-150.576	-31.3285	Welch Two Sample t-test	two.sided	0.0628636	-0.372761	NONE	FALSE	FALSE	TRUE
18171	TMEM161B	-30.8669	142.87	173.737	-3.0545	0.00359465	50.4818	-51.1594	-10.5744	Welch Two Sample t-test	two.sided	0.0630092	-0.282202	NONE	FALSE	FALSE	FALSE
11700	NDUFB3	262.817	974.382	711.565	3.07993	0.00359459	43.1761	90.7484	434.885	Welch Two Sample t-test	two.sided	0.0630092	0.453492	DEFAV	FALSE	FALSE	FALSE
16608	SNORA38B	-0.00934052	0	0.00934052	-2.92643	0.00359933	458	-0.0156129	-0.00306816	Welch Two Sample t-test	two.sided	0.0630365	#DIV/0!	NONE	FALSE	FALSE	TRUE
13084	PCYOX1L	-55.7504	203.879	259.629	-3.04594	0.00362288	52.5248	-92.4698	-19.0311	Welch Two Sample t-test	two.sided	0.0632313	-0.348741	NONE	FALSE	FALSE	FALSE
16945	SNX30	-124.031	468.306	592.337	-3.05941	0.00362295	48.0006	-205.544	-42.5183	Welch Two Sample t-test	two.sided	0.0632313	-0.338967	NONE	FALSE	FALSE	FALSE
19213	USP12	-59.9163	177.117	237.033	-3.05471	0.00361593	49.7098	-99.3188	-20.5139	Welch Two Sample t-test	two.sided	0.0632313	-0.420388	NONE	FALSE	FALSE	TRUE
20396	ZNF800	-79.6237	297.623	377.247	-3.06126	0.00362252	47.455	-131.936	-27.3114	Welch Two Sample t-test	two.sided	0.0632313	-0.342022	NONE	FALSE	FALSE	FALSE
3786	CLCA2	-4422.91	11521.3	15944.2	-3.04692	0.00362958	51.9285	-7335.86	-1509.96	Welch Two Sample t-test	two.sided	0.0632379	-0.46873	NONE	FALSE	FALSE	TRUE
4890	DHRS7	472.702	1930.32	1457.62	3.06698	0.0036287	45.642	162.396	783.008	Welch Two Sample t-test	two.sided	0.0632379	0.405227	DEFAV	FALSE	FALSE	FALSE
3381	CDC42BPA	-144.711	685.722	830.433	-3.02909	0.00366299	57.815	-240.347	-49.0748	Welch Two Sample t-test	two.sided	0.0637651	-0.27624	NONE	FALSE	FALSE	FALSE
5021	DNAH7	-3.32175	4.0763	7.39805	-2.94216	0.00368395	181.797	-5.54941	-1.09408	Welch Two Sample t-test	two.sided	0.0638975	-0.859885	NONE	FALSE	FALSE	FALSE
6086	FAM63B	-65.8982	161.156	227.054	-3.04998	0.00367711	49.2942	-109.311	-22.4857	Welch Two Sample t-test	two.sided	0.0638975	-0.494579	NONE	FALSE	FALSE	FALSE
16112	SLC18A3	-14.8581	4.52374	19.3818	-2.92076	0.00367844	423.46	-24.8571	-4.85905	Welch Two Sample t-test	two.sided	0.0638975	-2.09912	NONE	FALSE	FALSE	FALSE
17424	STXBP5L	-5.21806	2.01697	7.23504	-2.91741	0.00368955	496.137	-8.73221	-1.70391	Welch Two Sample t-test	two.sided	0.0638975	-1.84281	NONE	FALSE	FALSE	FALSE
17659	TAS2R5	-1.39695	2.52998	3.92693	-3.03815	0.00368664	53.125	-2.31914	-0.474751	Welch Two Sample t-test	two.sided	0.0638975	-0.634275	NONE	FALSE	FALSE	FALSE
19049	UBE4B	-302.754	1343.61	1646.36	-3.05498	0.00368036	47.6307	-502.052	-103.457	Welch Two Sample t-test	two.sided	0.0638975	-0.293169	NONE	FALSE	FALSE	FALSE
10336	LSM10	186.477	717.994	531.517	3.07395	0.00369557	42.1853	64.0688	308.885	Welch Two Sample t-test	two.sided	0.063947	0.433856	NONE	FALSE	FALSE	TRUE
11326	MUC5B	-2908.57	687.321	3595.89	-2.91706	0.00371106	448.075	-4868.12	-949.015	Welch Two Sample t-test	two.sided	0.0641025	-2.38729	NONE	FALSE	FALSE	FALSE
11402	MYL6B	560.67	1231.75	671.083	3.07767	0.00371407	40.9237	192.743	928.598	Welch Two Sample t-test	two.sided	0.0641025	0.87615	NONE	FALSE	FALSE	FALSE
14193	PSD3	-192.313	470.856	663.168	-3.03141	0.00371319	54.7716	-319.461	-65.164	Welch Two Sample t-test	two.sided	0.0641025	-0.49409	NONE	FALSE	FALSE	FALSE
5919	FAM154B	-5.94977	6.0709	12.0207	-2.96881	0.00372182	102.589	-9.92461	-1.97494	Welch Two Sample t-test	two.sided	0.0641816	-0.985535	NONE	FALSE	FALSE	FALSE
9073	KLC1	364.054	2296.85	1932.8	3.05593	0.00373418	45.8331	124.233	603.875	Welch Two Sample t-test	two.sided	0.0643399	0.248967	NONE	FALSE	FALSE	FALSE
19370	VPS13C	-223.429	684.665	908.094	-3.04855	0.00374011	47.8254	-370.802	-76.055	Welch Two Sample t-test	two.sided	0.0643872	-0.407443	NONE	FALSE	FALSE	FALSE
8464	INO80D	-85.4845	391.86	477.344	-3.04994	0.00374359	47.3045	-141.861	-29.1084	Welch Two Sample t-test	two.sided	0.0643924	-0.284693	FAV	FALSE	FALSE	TRUE
5664	ERF	-234.21	1309.3	1543.51	-3.03462	0.00374843	52.2357	-389.065	-79.3552	Welch Two Sample t-test	two.sided	0.0644208	-0.23742	NONE	FALSE	FALSE	TRUE
10504	MAN1A1	-259.916	558.113	818.029	-3.0272	0.00375556	54.8536	-431.994	-87.8377	Welch Two Sample t-test	two.sided	0.0644745	-0.551594	NONE	FALSE	FALSE	FALSE
18026	TLCD1	96.3119	277.847	181.535	3.06692	0.00375793	42.3989	32.9548	159.669	Welch Two Sample t-test	two.sided	0.0644745	0.614041	NONE	FALSE	FALSE	FALSE
2370	C2orf27B	-0.0199451	0	0.0199451	-2.91114	0.00377673	458	-0.033409	-0.00648124	Welch Two Sample t-test	two.sided	0.0646484	#DIV/0!	NONE	FALSE	FALSE	FALSE
5575	ENPP6	-15.882	9.97725	25.8592	-2.91218	0.00377461	433.326	-26.6009	-5.1631	Welch Two Sample t-test	two.sided	0.0646484	-1.37397	NONE	FALSE	FALSE	FALSE
7702	HECA	-274.519	1425.69	1700.21	-3.03519	0.00377766	51.0369	-456.093	-92.9453	Welch Two Sample t-test	two.sided	0.0646484	-0.254052	NONE	FALSE	FALSE	FALSE
8830	KCTD18	-55.9626	279.127	335.09	-3.03914	0.00378369	49.4938	-92.9575	-18.9677	Welch Two Sample t-test	two.sided	0.064697	-0.263625	NONE	FALSE	FALSE	FALSE
12485	OR4B1	-0.0149233	0	0.0149233	-2.9095	0.0037963	458	-0.0250029	-0.00484369	Welch Two Sample t-test	two.sided	0.0648578	#DIV/0!	NONE	FALSE	FALSE	FALSE
1577	BRI3	630.344	1946.08	1315.74	3.06095	0.00380446	42.7521	214.975	1045.71	Welch Two Sample t-test	two.sided	0.0649423	0.564699	DEFAV	FALSE	FALSE	FALSE
4645	DCAF10	-158.323	791.791	950.114	-3.02207	0.0038175	54.585	-263.331	-53.3152	Welch Two Sample t-test	two.sided	0.065055	-0.262981	NONE	FALSE	FALSE	TRUE
14388	PUS1	180.949	836.363	655.414	3.05029	0.00381683	45.1964	61.4829	300.415	Welch Two Sample t-test	two.sided	0.065055	0.351722	NONE	FALSE	FALSE	TRUE
18125	TMEM120B	92.7806	497.719	404.938	3.05494	0.00382436	43.7766	31.5636	153.998	Welch Two Sample t-test	two.sided	0.0651172	0.297629	NONE	FALSE	FALSE	FALSE
11	AACSL	-6.0873	5.44142	11.5287	-2.92457	0.00383169	208.057	-10.1907	-1.98389	Welch Two Sample t-test	two.sided	0.0651871	-1.08318	NONE	FALSE	FALSE	FALSE
19673	YDJC	197.801	732.953	535.152	3.05574	0.00383494	43.3181	67.2862	328.316	Welch Two Sample t-test	two.sided	0.0651876	0.453772	NONE	FALSE	FALSE	FALSE
15093	RNF6	-195.9	863.215	1059.11	-3.03611	0.00384388	48.6372	-325.589	-66.2111	Welch Two Sample t-test	two.sided	0.0652846	-0.295067	NONE	FALSE	FALSE	TRUE
14546	RAD21	-921.792	4885.92	5807.71	-3.03268	0.00385625	49.3798	-1532.49	-311.094	Welch Two Sample t-test	two.sided	0.065385	-0.24934	NONE	FALSE	FALSE	TRUE
19909	ZMIZ2	-278.262	1908.94	2187.2	-2.98836	0.00385593	70.6242	-463.945	-92.5781	Welch Two Sample t-test	two.sided	0.065385	-0.196315	NONE	FALSE	FALSE	TRUE
15601	SCRN3	-47.8789	262.602	310.481	-2.99929	0.00386229	63.4696	-79.7747	-15.9832	Welch Two Sample t-test	two.sided	0.0654325	-0.241627	NONE	FALSE	FALSE	FALSE
11185	MRPS7	508.907	2031.71	1522.81	3.05776	0.00387384	41.9299	173.018	844.796	Welch Two Sample t-test	two.sided	0.0655732	0.415965	NONE	FALSE	FALSE	FALSE
20474	ZSCAN29	-75.1034	380.146	455.249	-3.03727	0.00388374	47.1261	-124.845	-25.3621	Welch Two Sample t-test	two.sided	0.0656858	-0.260104	NONE	FALSE	FALSE	FALSE
10713	MDM1	-45.2172	124.148	169.366	-2.99898	0.00389186	62.1835	-75.3549	-15.0795	Welch Two Sample t-test	two.sided	0.0657419	-0.448075	NONE	FALSE	FALSE	FALSE
14288	PTENP1	-79.1379	363.525	442.663	-3.02966	0.00390173	48.9883	-131.631	-26.6453	Welch Two Sample t-test	two.sided	0.0657419	-0.284154	NONE	FALSE	FALSE	FALSE
16912	SNRPD3	779.075	3085.38	2306.31	3.0529	0.00390025	42.4938	264.254	1293.9	Welch Two Sample t-test	two.sided	0.0657419	0.419864	NONE	FALSE	FALSE	TRUE
17953	THOC4	586.262	2465.36	1879.09	3.0491	0.00390331	43.3614	198.599	973.926	Welch Two Sample t-test	two.sided	0.0657419	0.391759	NONE	FALSE	FALSE	FALSE
19391	VPS4A	520.506	2653.49	2132.98	3.05237	0.00390027	42.6206	176.521	864.492	Welch Two Sample t-test	two.sided	0.0657419	0.315018	NONE	FALSE	FALSE	FALSE
4744	DDX3X	-1143.06	5755.12	6898.18	-3.02593	0.00391169	49.9253	-1901.83	-384.288	Welch Two Sample t-test	two.sided	0.0657892	-0.26137	NONE	FALSE	FALSE	TRUE
17286	ST6GALNAC2	-260.332	939.445	1199.78	-3.02044	0.00391262	51.833	-433.298	-87.3657	Welch Two Sample t-test	two.sided	0.0657892	-0.352885	NONE	FALSE	FALSE	FALSE
6687	FUS	942.859	5822.77	4879.91	3.04044	0.00395341	44.4023	318.04	1567.68	Welch Two Sample t-test	two.sided	0.0664198	0.254851	NONE	FALSE	FALSE	TRUE
14228	PSMB5	972.259	4221.51	3249.25	3.04415	0.00396594	43.1404	328.217	1616.3	Welch Two Sample t-test	two.sided	0.0665751	0.377652	DEFAV	FALSE	FALSE	TRUE
1878	C14orf43	-297.733	1181.54	1479.27	-3.02411	0.00397466	48.6253	-495.62	-99.8455	Welch Two Sample t-test	two.sided	0.0666272	-0.32422	NONE	FALSE	FALSE	FALSE
8754	KCNH1	-20.4988	19.8188	40.3175	-2.96099	0.00397563	84.8647	-34.2638	-6.73378	Welch Two Sample t-test	two.sided	0.0666272	-1.02454	NONE	FALSE	FALSE	FALSE
5789	F2R	-346.163	877.008	1223.17	-3.01343	0.00398441	52.0243	-576.67	-115.655	Welch Two Sample t-test	two.sided	0.0667191	-0.479964	NONE	FALSE	FALSE	FALSE
4684	DCP2	-104.174	518.15	622.324	-3.02207	0.00399114	48.8021	-173.454	-34.8948	Welch Two Sample t-test	two.sided	0.0667765	-0.264297	NONE	FALSE	FALSE	TRUE
7266	GPR132	56.4751	184.725	128.249	3.03078	0.00399976	45.9003	18.9649	93.9854	Welch Two Sample t-test	two.sided	0.0668654	0.526423	FAV	FALSE	FALSE	FALSE
6883	GCET2	-27.44	59.8682	87.3083	-2.97574	0.00400653	70.1986	-45.8303	-9.04974	Welch Two Sample t-test	two.sided	0.0668712	-0.544328	NONE	FALSE	FALSE	FALSE
17435	SUDS3	-172.327	1020.01	1192.34	-3.02192	0.00400672	48.397	-286.96	-57.6935	Welch Two Sample t-test	two.sided	0.0668712	-0.225208	NONE	FALSE	FALSE	TRUE
10700	MCRS1	217.476	1345.37	1127.89	3.03763	0.00401179	43.7305	73.1629	361.789	Welch Two Sample t-test	two.sided	0.0669007	0.254372	NONE	FALSE	FALSE	TRUE
18807	TTBK2	-30.8481	96.4596	127.308	-3.00052	0.00402342	55.815	-51.4448	-10.2514	Welch Two Sample t-test	two.sided	0.0670394	-0.400323	NONE	FALSE	FALSE	FALSE
4548	CYP2J2	60.0728	165.307	105.234	3.03444	0.00403352	44.0481	20.1759	99.9697	Welch Two Sample t-test	two.sided	0.0671017	0.651543	NONE	FALSE	FALSE	FALSE
15715	SENP1	-88.2782	480.18	568.459	-3.01263	0.0040338	50.7137	-147.114	-29.4425	Welch Two Sample t-test	two.sided	0.0671017	-0.243479	NONE	FALSE	FALSE	TRUE
18268	TMEM43	-351.702	2345.31	2697.02	-3.01949	0.00404322	48.129	-585.879	-117.525	Welch Two Sample t-test	two.sided	0.0672031	-0.201583	NONE	FALSE	FALSE	FALSE
4740	DDX27	292.709	1888.26	1595.56	3.02749	0.00404827	45.5885	98.047	487.37	Welch Two Sample t-test	two.sided	0.0672318	0.243002	NONE	FALSE	FALSE	FALSE
19135	UHRF1	-151.446	555.502	706.949	-3.00058	0.00405277	54.6958	-252.608	-50.2848	Welch Two Sample t-test	two.sided	0.0672514	-0.347812	NONE	FALSE	FALSE	TRUE
17255	SSSCA1	351.42	926.386	574.966	3.03738	0.0040702	42.4574	118.005	584.834	Welch Two Sample t-test	two.sided	0.0674852	0.688136	NONE	FALSE	FALSE	FALSE
8282	IGF1R	-705.25	2334.86	3040.11	-3.01113	0.00407566	49.9415	-1175.7	-234.803	Welch Two Sample t-test	two.sided	0.0675204	-0.380788	NONE	FALSE	FALSE	FALSE
17681	TBC1D19	-14.8339	68.7629	83.5968	-2.9805	0.00408722	62.9228	-24.7798	-4.88794	Welch Two Sample t-test	two.sided	0.0676565	-0.281817	NONE	FALSE	FALSE	FALSE
5868	FAM122A	-65.8663	347.88	413.746	-3.01449	0.00409736	48.1889	-109.794	-21.9386	Welch Two Sample t-test	two.sided	0.067769	-0.250157	NONE	FALSE	FALSE	FALSE
6253	FBXO38	-99.024	529.031	628.055	-3.0247	0.00410364	44.9797	-164.963	-33.0846	Welch Two Sample t-test	two.sided	0.0678174	-0.247539	NONE	FALSE	FALSE	FALSE
20399	ZNF805	-40.5771	246.051	286.628	-3.00414	0.00410768	51.4306	-67.6882	-13.466	Welch Two Sample t-test	two.sided	0.0678287	-0.220223	NONE	FALSE	FALSE	FALSE
12306	ONECUT3	-0.685214	0.218176	0.90339	-2.88271	0.00411852	483.021	-1.15226	-0.218164	Welch Two Sample t-test	two.sided	0.0679522	-2.04986	NONE	FALSE	FALSE	FALSE
5596	EPB41L4A	-69.8193	178.23	248.049	-2.98419	0.00412942	59.1025	-116.634	-23.0049	Welch Two Sample t-test	two.sided	0.0680211	-0.476887	NONE	FALSE	FALSE	FALSE
11111	MRPL11	592.262	1693.86	1101.6	3.02953	0.00412908	43.0967	198.032	986.491	Welch Two Sample t-test	two.sided	0.0680211	0.620715	NONE	FALSE	FALSE	FALSE
10913	MIF4GD	126.256	516.977	390.722	3.02738	0.0041373	43.462	42.1762	210.335	Welch Two Sample t-test	two.sided	0.0680946	0.40396	NONE	FALSE	FALSE	FALSE
19731	ZBTB1	-112.142	644.105	756.247	-3.00968	0.00414061	48.5176	-187.038	-37.2454	Welch Two Sample t-test	two.sided	0.0680946	-0.231561	FAV	FALSE	FALSE	TRUE
13767	POP7	363.933	1197.33	833.399	3.03202	0.0041567	41.8771	121.682	606.183	Welch Two Sample t-test	two.sided	0.068286	0.522743	NONE	FALSE	FALSE	TRUE
20181	ZNF516	-68.5994	271.389	339.989	-2.99895	0.00415901	51.7015	-114.507	-22.6921	Welch Two Sample t-test	two.sided	0.068286	-0.325123	NONE	FALSE	FALSE	FALSE
10013	LOC441208	-10.9637	41.9086	52.8723	-2.98055	0.00416248	59.5144	-18.3229	-3.60453	Welch Two Sample t-test	two.sided	0.0682876	-0.335265	NONE	FALSE	FALSE	FALSE
2126	C1orf101	-1.54255	3.29232	4.83487	-2.97752	0.00417522	60.5049	-2.57865	-0.506442	Welch Two Sample t-test	two.sided	0.0683822	-0.554371	NONE	FALSE	FALSE	FALSE
12190	NUP153	-343.718	1473.01	1816.73	-3.00482	0.00417357	49.1798	-573.571	-113.866	Welch Two Sample t-test	two.sided	0.0683822	-0.302576	NONE	FALSE	FALSE	TRUE
17954	THOC5	193.645	869.276	675.631	3.02448	0.00418043	43.2267	64.5443	322.746	Welch Two Sample t-test	two.sided	0.0683822	0.363579	NONE	FALSE	FALSE	TRUE
19454	WBSCR16	232.335	1419.66	1187.33	3.01381	0.00418177	46.1267	77.1723	387.497	Welch Two Sample t-test	two.sided	0.0683822	0.257829	NONE	FALSE	FALSE	FALSE
550	ALK	-2.87783	2.43188	5.30971	-2.91065	0.00419177	141.373	-4.83243	-0.923231	Welch Two Sample t-test	two.sided	0.0683825	-1.12656	NONE	FALSE	FALSE	FALSE
4311	CSRNP3	-2.15687	4.10975	6.26662	-2.95263	0.00419193	75.8678	-3.61181	-0.701929	Welch Two Sample t-test	two.sided	0.0683825	-0.608637	NONE	FALSE	FALSE	FALSE
16179	SLC25A30	-56.8371	254.228	311.065	-2.99766	0.00418695	51.2913	-94.8966	-18.7775	Welch Two Sample t-test	two.sided	0.0683825	-0.291093	NONE	FALSE	FALSE	FALSE
20014	ZNF259	220.973	1093.36	872.392	3.01985	0.00420762	43.814	73.4837	368.461	Welch Two Sample t-test	two.sided	0.0685832	0.325726	NONE	FALSE	FALSE	FALSE
3565	CEP110	-104.599	380.653	485.252	-2.99315	0.00422908	51.6285	-174.735	-34.4625	Welch Two Sample t-test	two.sided	0.0688221	-0.350257	NONE	FALSE	FALSE	FALSE
11165	MRPS18A	390.229	1333.02	942.795	3.02719	0.0042259	41.5733	130.003	650.455	Welch Two Sample t-test	two.sided	0.0688221	0.499687	NONE	FALSE	FALSE	FALSE
8636	ITM2C	902.565	2815.58	1913.01	3.01991	0.00424226	43.0139	299.84	1505.29	Welch Two Sample t-test	two.sided	0.0689811	0.557584	NONE	FALSE	FALSE	FALSE
14109	PRPF4B	-180.444	1253.95	1434.39	-2.98731	0.00425156	53.1479	-301.59	-59.2977	Welch Two Sample t-test	two.sided	0.0690768	-0.193962	NONE	FALSE	FALSE	TRUE
11288	MTMR1	-229.086	956.323	1185.41	-2.98686	0.0042632	52.9392	-382.926	-75.2451	Welch Two Sample t-test	two.sided	0.0691549	-0.309815	NONE	FALSE	FALSE	FALSE
13438	PITPNA	-256.914	2144.28	2401.19	-2.98066	0.00426073	55.5994	-429.607	-84.2197	Welch Two Sample t-test	two.sided	0.0691549	-0.163259	NONE	FALSE	FALSE	FALSE
2769	C9orf45	-29.324	58.7372	88.0612	-2.96777	0.00427608	61.2105	-49.0805	-9.56745	Welch Two Sample t-test	two.sided	0.0693081	-0.584232	NONE	FALSE	FALSE	FALSE
8610	ITGAV	-1457.65	4077.96	5535.61	-2.98591	0.00428374	52.6352	-2436.96	-478.334	Welch Two Sample t-test	two.sided	0.0693767	-0.440894	NONE	FALSE	FALSE	FALSE
19488	WDR44	-106.084	454.355	560.439	-2.99591	0.00429306	48.7454	-177.252	-34.9164	Welch Two Sample t-test	two.sided	0.0694721	-0.302738	NONE	FALSE	FALSE	FALSE
20410	ZNF827	-47.5263	126.64	174.166	-2.98492	0.00430902	52.2029	-79.4735	-15.5791	Welch Two Sample t-test	two.sided	0.0696745	-0.459732	NONE	FALSE	FALSE	FALSE
14945	RIF1	-225.044	731.678	956.722	-2.99272	0.00431859	49.0963	-376.151	-73.9375	Welch Two Sample t-test	two.sided	0.0697535	-0.386892	NONE	FALSE	FALSE	TRUE
16982	SOS1	-198.164	933.465	1131.63	-2.99861	0.0043208	47.1262	-331.101	-65.2268	Welch Two Sample t-test	two.sided	0.0697535	-0.277733	NONE	FALSE	FALSE	FALSE
10223	LRGUK	-1.59003	2.53169	4.12171	-2.94814	0.00433553	70.355	-2.6656	-0.514457	Welch Two Sample t-test	two.sided	0.0698797	-0.703146	NONE	FALSE	FALSE	FALSE
4041	COL7A1	-2367.01	6447.29	8814.3	-2.96875	0.0043328	58.3386	-3962.8	-771.223	Welch Two Sample t-test	two.sided	0.0698797	-0.451154	FAV	FALSE	FALSE	FALSE
17587	TAF10	268.418	1092.65	824.228	3.00892	0.00436164	43.2129	88.5398	448.296	Welch Two Sample t-test	two.sided	0.0702447	0.406711	NONE	FALSE	FALSE	TRUE
10961	MLLT4	-415.29	1743.57	2158.86	-2.98734	0.00436811	49.5265	-694.579	-136.001	Welch Two Sample t-test	two.sided	0.0702928	-0.308226	NONE	FALSE	FALSE	FALSE
3261	CCT3	1705.98	9472.77	7766.79	3.00696	0.00437744	43.3765	562.11	2849.85	Welch Two Sample t-test	two.sided	0.070387	0.286468	NONE	FALSE	FALSE	FALSE
8888	KIAA0141	-85.2146	522.599	607.814	-2.9796	0.00438936	51.6975	-142.611	-27.8178	Welch Two Sample t-test	two.sided	0.0705226	-0.217925	NONE	FALSE	FALSE	FALSE
17597	TAF1	-135.522	638.75	774.272	-2.97647	0.00439929	52.5933	-226.862	-44.1815	Welch Two Sample t-test	two.sided	0.0706261	-0.277588	NONE	FALSE	FALSE	TRUE
18241	TMEM223	92.0329	435.409	343.376	2.99669	0.00441465	45.3491	30.1899	153.876	Welch Two Sample t-test	two.sided	0.0708165	0.342581	NONE	FALSE	FALSE	FALSE
8854	KDM4A	-218.989	1167.64	1386.63	-2.9882	0.00442935	47.5596	-366.372	-71.6053	Welch Two Sample t-test	two.sided	0.070996	-0.247986	NONE	FALSE	FALSE	TRUE
4613	DAP3	290.595	2221.31	1930.72	2.99106	0.00443482	46.5285	95.0928	486.098	Welch Two Sample t-test	two.sided	0.0710093	0.202275	NONE	FALSE	FALSE	TRUE
18247	TMEM232	-1.49898	1.70321	3.20219	-2.88771	0.00443721	154.608	-2.5244	-0.473554	Welch Two Sample t-test	two.sided	0.0710093	-0.910799	NONE	FALSE	FALSE	FALSE
2257	C20orf135	57.24	186.958	129.718	3.00216	0.00444361	43.1865	18.794	95.686	Welch Two Sample t-test	two.sided	0.0710557	0.527334	NONE	FALSE	FALSE	FALSE
357	ADRM1	899.821	4534.54	3634.72	3.00205	0.00445403	42.9901	295.342	1504.3	Welch Two Sample t-test	two.sided	0.071166	0.319112	NONE	FALSE	FALSE	TRUE
4011	COL18A1	-1330.28	4918.24	6248.52	-2.95387	0.00447368	60.1251	-2231.09	-429.482	Welch Two Sample t-test	two.sided	0.0713109	-0.345374	NONE	FALSE	FALSE	FALSE
10676	MCC	-379.067	1299.91	1678.97	-2.9824	0.00446876	48.4007	-634.566	-123.567	Welch Two Sample t-test	two.sided	0.0713109	-0.369172	NONE	FALSE	FALSE	TRUE
15047	RNF165	-34.343	49.854	84.1969	-2.9151	0.0044728	91.2849	-57.7437	-10.9423	Welch Two Sample t-test	two.sided	0.0713109	-0.75606	NONE	FALSE	FALSE	FALSE
3468	CDKL5	-14.2774	31.2952	45.5725	-2.96064	0.00450789	55.5586	-23.9395	-4.61525	Welch Two Sample t-test	two.sided	0.0717051	-0.542225	NONE	FALSE	FALSE	TRUE
14405	PWWP2A	-51.8148	259.886	311.701	-2.98496	0.00450904	46.5376	-86.7449	-16.8846	Welch Two Sample t-test	two.sided	0.0717051	-0.262283	NONE	FALSE	FALSE	FALSE
14878	RGS10	182.063	788.119	606.056	2.98594	0.00450309	46.3863	59.3574	304.768	Welch Two Sample t-test	two.sided	0.0717051	0.378962	NONE	FALSE	FALSE	FALSE
20450	ZNRF2	-107.616	521.011	628.627	-2.97071	0.004517	51.1545	-180.337	-34.8953	Welch Two Sample t-test	two.sided	0.0717752	-0.270891	NONE	FALSE	FALSE	TRUE
8929	KIAA0892	-200.5	1031.1	1231.6	-2.98416	0.00452704	46.3379	-335.715	-65.2839	Welch Two Sample t-test	two.sided	0.0718724	-0.25635	NONE	FALSE	FALSE	FALSE
10150	LOC84989	7.63434	17.8561	10.2217	2.99651	0.00453022	42.7996	2.49564	12.773	Welch Two Sample t-test	two.sided	0.0718724	0.804775	NONE	FALSE	FALSE	FALSE
108	ABR	-390.327	1931.5	2321.83	-2.97424	0.00454531	49.0767	-654.045	-126.609	Welch Two Sample t-test	two.sided	0.0719425	-0.265538	NONE	FALSE	FALSE	FALSE
12008	NPHP3	-50.2163	211.127	261.344	-2.96153	0.00454219	54.0019	-84.2115	-16.2212	Welch Two Sample t-test	two.sided	0.0719425	-0.307835	NONE	FALSE	FALSE	FALSE
18442	TNRC6B	-151.692	744.019	895.711	-2.96469	0.00454222	52.7074	-254.331	-49.052	Welch Two Sample t-test	two.sided	0.0719425	-0.267693	NONE	FALSE	FALSE	TRUE
4782	DEFB107A	-0.0106782	0	0.0106782	-2.85116	0.00455276	458	-0.0180381	-0.00331828	Welch Two Sample t-test	two.sided	0.0719478	#DIV/0!	NONE	FALSE	FALSE	FALSE
14801	REL	-56.5037	134.721	191.225	-2.96906	0.00455162	50.7416	-94.7143	-18.293	Welch Two Sample t-test	two.sided	0.0719478	-0.505294	NONE	FALSE	FALSE	TRUE
10953	MLL2	-475.112	1754.11	2229.23	-2.9735	0.00457496	48.5239	-796.287	-153.938	Welch Two Sample t-test	two.sided	0.0722423	-0.345801	NONE	FALSE	FALSE	FALSE
13447	PITX3	7.83805	13.8172	5.97912	2.99668	0.00458596	41.6196	2.55817	13.1179	Welch Two Sample t-test	two.sided	0.0723594	1.20846	NONE	FALSE	FALSE	FALSE
1287	AXIN2	-46.7023	88.3502	135.053	-2.86724	0.00461561	187.128	-78.8345	-14.5701	Welch Two Sample t-test	two.sided	0.0727139	-0.612215	NONE	FALSE	FALSE	FALSE
4102	COX16	409.226	1261.1	851.878	2.99565	0.00461225	41.3534	133.414	685.038	Welch Two Sample t-test	two.sided	0.0727139	0.565969	NONE	FALSE	FALSE	FALSE
5916	FAM153B	-1.75646	0.989268	2.74573	-2.84975	0.00462152	368.124	-2.96849	-0.54444	Welch Two Sample t-test	two.sided	0.0727157	-1.47276	NONE	FALSE	FALSE	FALSE
12947	PAX1	-130.263	47.1395	177.403	-2.85951	0.00462292	235.981	-220.008	-40.5179	Welch Two Sample t-test	two.sided	0.0727157	-1.91202	NONE	FALSE	FALSE	FALSE
13771	POR	840.881	3407.68	2566.8	2.98485	0.00462757	43.8104	273.05	1408.71	Welch Two Sample t-test	two.sided	0.0727324	0.408819	NONE	FALSE	FALSE	FALSE
10244	LRPAP1	608.487	3102.36	2493.87	2.97421	0.00465161	46.3437	196.755	1020.22	Welch Two Sample t-test	two.sided	0.0730534	0.314978	NONE	FALSE	FALSE	FALSE
5454	EIF3IP1	1.31387	3.34407	2.03021	2.97993	0.00466904	44.26	0.425429	2.20231	Welch Two Sample t-test	two.sided	0.0731674	0.719981	NONE	FALSE	FALSE	FALSE
10391	LYAR	157.384	744.648	587.263	2.97568	0.00466925	45.4806	50.889	263.88	Welch Two Sample t-test	two.sided	0.0731674	0.342551	NONE	FALSE	FALSE	TRUE
19743	ZBTB39	-51.4364	205.364	256.8	-2.95885	0.00466972	51.097	-86.3346	-16.5383	Welch Two Sample t-test	two.sided	0.0731674	-0.322465	NONE	FALSE	FALSE	TRUE
1966	C16orf91	135.173	442.153	306.98	2.98826	0.00468423	41.75	43.8695	226.476	Welch Two Sample t-test	two.sided	0.0732993	0.5264	NONE	FALSE	FALSE	FALSE
5057	DNAJC25-GNG10	-0.255398	0.194017	0.449415	-2.93746	0.00468538	60.1264	-0.429307	-0.0814896	Welch Two Sample t-test	two.sided	0.0732993	-1.21187	NONE	FALSE	FALSE	FALSE
2426	C3orf15	-7.08821	6.60035	13.6886	-2.84566	0.00469874	342.429	-11.9876	-2.18886	Welch Two Sample t-test	two.sided	0.0733465	-1.05236	NONE	FALSE	FALSE	FALSE
9388	LARS	-262.002	1849.28	2111.28	-2.95784	0.00469928	50.6174	-439.865	-84.1402	Welch Two Sample t-test	two.sided	0.0733465	-0.191156	NONE	FALSE	FALSE	FALSE
13306	PHF12	-124.125	741.958	866.083	-2.95338	0.00469881	52.347	-208.447	-39.8026	Welch Two Sample t-test	two.sided	0.0733465	-0.223168	NONE	FALSE	FALSE	TRUE
1052	ASAP1	-269.261	1071.12	1340.38	-2.96705	0.00472256	46.845	-451.844	-86.6791	Welch Two Sample t-test	two.sided	0.073375	-0.323523	NONE	FALSE	FALSE	FALSE
1186	ATP2B4	-1060.68	3564.36	4625.04	-2.96698	0.0047265	46.7713	-1779.97	-341.402	Welch Two Sample t-test	two.sided	0.073375	-0.375824	NONE	FALSE	FALSE	FALSE
1698	C10orf81	-40.7593	28.6941	69.4534	-2.88534	0.00472355	107.757	-68.7609	-12.7577	Welch Two Sample t-test	two.sided	0.073375	-1.27529	NONE	FALSE	FALSE	FALSE
6514	FLRT3	-259.846	421.841	681.686	-2.93844	0.00470966	58.6732	-436.814	-82.8772	Welch Two Sample t-test	two.sided	0.073375	-0.69241	NONE	FALSE	FALSE	FALSE
8943	KIAA1143	-63.5006	358.288	421.788	-2.96322	0.0047152	48.2803	-106.581	-20.42	Welch Two Sample t-test	two.sided	0.073375	-0.2354	NONE	FALSE	FALSE	FALSE
14373	PTRH2	211.942	682.576	470.635	2.98307	0.00472424	42.2615	68.5867	355.297	Welch Two Sample t-test	two.sided	0.073375	0.536383	NONE	FALSE	FALSE	FALSE
10771	MEIS1	-90.8754	201.868	292.743	-2.94385	0.00472181	55.6452	-152.723	-29.0275	Welch Two Sample t-test	two.sided	0.073375	-0.536224	FAV	FALSE	FALSE	FALSE
3432	CDHR4	-2.70211	1.7089	4.41101	-2.83952	0.0047365	422.099	-4.57259	-0.831629	Welch Two Sample t-test	two.sided	0.0734176	-1.36804	NONE	FALSE	FALSE	FALSE
4737	DDX24	357.486	3699.32	3341.83	2.95172	0.00473302	51.9653	114.455	600.516	Welch Two Sample t-test	two.sided	0.0734176	0.14662	NONE	FALSE	FALSE	FALSE
4440	CXADRP3	-1.83605	3.57931	5.41536	-2.93323	0.00475295	59.6763	-3.08827	-0.583826	Welch Two Sample t-test	two.sided	0.0735397	-0.597375	NONE	FALSE	FALSE	FALSE
6466	FLJ35776	42.2376	116.628	74.3903	2.97484	0.00475332	43.8404	13.6199	70.8553	Welch Two Sample t-test	two.sided	0.0735397	0.648727	NONE	FALSE	FALSE	FALSE
20127	ZNF436	-137.683	613.246	750.929	-2.96257	0.00475529	47.4731	-231.152	-44.2136	Welch Two Sample t-test	two.sided	0.0735397	-0.292211	NONE	FALSE	FALSE	TRUE
2442	C3orf33	36.824	104.518	67.6943	2.9782	0.00475903	42.8168	11.8855	61.7626	Welch Two Sample t-test	two.sided	0.0735414	0.62665	NONE	FALSE	FALSE	FALSE
5	A2ML1	-2554.5	4147.49	6701.99	-2.91006	0.00476349	74.4223	-4303.42	-805.576	Welch Two Sample t-test	two.sided	0.0735541	-0.692351	NONE	FALSE	FALSE	FALSE
9032	KIF25	-2.60151	1.45259	4.05409	-2.83876	0.00476787	386.697	-4.4033	-0.79971	Welch Two Sample t-test	two.sided	0.0735656	-1.48076	NONE	FALSE	FALSE	FALSE
2215	C1orf57	190.037	766.596	576.559	2.97632	0.00479401	42.5966	61.2365	318.837	Welch Two Sample t-test	two.sided	0.0738811	0.410998	NONE	FALSE	FALSE	FALSE
9748	LOC100287704	-0.0182351	0	0.0182351	-2.8343	0.00479562	458	-0.0308783	-0.00559182	Welch Two Sample t-test	two.sided	0.0738811	#DIV/0!	NONE	FALSE	FALSE	FALSE
13169	PDS5A	-411.403	2226.91	2638.31	-2.96009	0.00480071	47.1496	-690.979	-131.828	Welch Two Sample t-test	two.sided	0.0739032	-0.244573	NONE	FALSE	FALSE	TRUE
10492	MAL2	-1612.25	6013.8	7626.05	-2.92986	0.00481277	59.1083	-2713.32	-511.18	Welch Two Sample t-test	two.sided	0.0740325	-0.342659	NONE	FALSE	FALSE	FALSE
10030	LOC554202	-92.7741	165.448	258.222	-2.9132	0.00481897	68.9113	-156.307	-29.2414	Welch Two Sample t-test	two.sided	0.0740715	-0.642234	NONE	FALSE	FALSE	FALSE
13350	PHYHIPL	-5.96746	7.08838	13.0558	-2.84191	0.00483256	265.417	-10.1019	-1.83306	Welch Two Sample t-test	two.sided	0.0742241	-0.881167	NONE	FALSE	FALSE	FALSE
19816	ZDHHC20	-85.8249	199.602	285.426	-2.9562	0.00484629	47.2887	-144.221	-27.4291	Welch Two Sample t-test	two.sided	0.0743784	-0.515996	NONE	FALSE	FALSE	FALSE
18455	TOM1	578.235	2386.43	1808.2	2.96635	0.00485711	43.979	185.371	971.099	Welch Two Sample t-test	two.sided	0.074488	0.400303	NONE	FALSE	FALSE	FALSE
5751	EXOC6B	-107.907	306.95	414.857	-2.94613	0.00487384	50.0537	-181.472	-34.342	Welch Two Sample t-test	two.sided	0.074546	-0.434611	NONE	FALSE	FALSE	FALSE
12058	NR2F2	-124.929	366.843	491.773	-2.91226	0.00486777	67.1105	-210.551	-39.3078	Welch Two Sample t-test	two.sided	0.074546	-0.422828	NONE	FALSE	FALSE	TRUE
16474	SMC2	-269.455	989.564	1259.02	-2.94208	0.00487563	51.533	-453.277	-85.6336	Welch Two Sample t-test	two.sided	0.074546	-0.347435	NONE	FALSE	FALSE	TRUE
19291	VAMP5	337.558	807.776	470.217	2.97295	0.00487308	41.8983	108.402	566.714	Welch Two Sample t-test	two.sided	0.074546	0.780627	NONE	FALSE	FALSE	FALSE
4178	CR1L	-1.49841	1.72553	3.22394	-2.83629	0.00488664	288.944	-2.53821	-0.458608	Welch Two Sample t-test	two.sided	0.074652	-0.901786	NONE	FALSE	FALSE	FALSE
13700	POLDIP2	609.739	3469.9	2860.16	2.96191	0.00488995	44.5316	194.995	1024.48	Welch Two Sample t-test	two.sided	0.074652	0.278798	NONE	FALSE	FALSE	FALSE
14826	RFC1	-195.586	1071.52	1267.11	-2.94798	0.00491366	48.3443	-328.958	-62.2134	Welch Two Sample t-test	two.sided	0.0749522	-0.241878	NONE	FALSE	FALSE	TRUE
17415	STX4	333.512	1425.3	1091.78	2.96747	0.00492034	42.3811	106.762	560.262	Welch Two Sample t-test	two.sided	0.0749522	0.384574	NONE	FALSE	FALSE	FALSE
18227	TMEM208	319.119	1169.85	850.73	2.963	0.00492073	43.5713	102.001	536.237	Welch Two Sample t-test	two.sided	0.0749522	0.459549	DEFAV	FALSE	FALSE	FALSE
484	AKR1B1	657.423	2334.57	1677.15	2.94959	0.00495152	46.8763	209.003	1105.84	Welch Two Sample t-test	two.sided	0.0753644	0.477146	NONE	FALSE	FALSE	TRUE
3303	CD2BP2	582.129	2417.15	1835.02	2.96733	0.00496425	41.5726	186.102	978.157	Welch Two Sample t-test	two.sided	0.0754031	0.397511	NONE	FALSE	FALSE	TRUE
8837	KCTD4	-1.65701	1.24982	2.90682	-2.82988	0.00498878	283.916	-2.80955	-0.504457	Welch Two Sample t-test	two.sided	0.0754031	-1.21773	NONE	FALSE	FALSE	FALSE
8990	KIAA1715	-138.684	572.87	711.553	-2.93438	0.00495875	52.1572	-233.514	-43.8529	Welch Two Sample t-test	two.sided	0.0754031	-0.312765	NONE	FALSE	FALSE	FALSE
9660	LOC100129726	-0.936375	1.94429	2.88066	-2.92296	0.00497028	56.8091	-1.57792	-0.294835	Welch Two Sample t-test	two.sided	0.0754031	-0.56716	NONE	FALSE	FALSE	FALSE
10872	MGC2752	-73.819	521.648	595.467	-2.92542	0.00497903	55.36	-124.381	-23.257	Welch Two Sample t-test	two.sided	0.0754031	-0.190945	NONE	FALSE	FALSE	FALSE
11818	NGFR	-333.225	600.008	933.233	-2.88661	0.00499056	81.0086	-562.911	-103.54	Welch Two Sample t-test	two.sided	0.0754031	-0.637256	NONE	FALSE	FALSE	TRUE
12405	OR1L8	-0.128686	0.103895	0.232581	-2.85969	0.00497465	124.395	-0.217751	-0.0396211	Welch Two Sample t-test	two.sided	0.0754031	-1.16261	NONE	FALSE	FALSE	FALSE
16014	SIPA1	341.056	1251.42	910.359	2.96156	0.00498314	42.6936	108.764	573.349	Welch Two Sample t-test	two.sided	0.0754031	0.459053	NONE	FALSE	FALSE	FALSE
18828	TTC30A	-32.7262	141.739	174.465	-2.90277	0.00499134	67.5514	-55.2261	-10.2263	Welch Two Sample t-test	two.sided	0.0754031	-0.299703	NONE	FALSE	FALSE	FALSE
13376	PIGH	81.9622	351.174	269.212	2.95844	0.00501337	42.9263	26.0879	137.837	Welch Two Sample t-test	two.sided	0.075623	0.383445	NONE	FALSE	FALSE	FALSE
6740	GABARAPL2	257.564	1545.41	1287.85	2.95056	0.00501015	45.2303	81.7708	433.357	Welch Two Sample t-test	two.sided	0.075623	0.263029	DEFAV	FALSE	FALSE	FALSE
4291	CSN2	-0.254423	0.0489634	0.303386	-2.81641	0.00505615	480.541	-0.431925	-0.0769208	Welch Two Sample t-test	two.sided	0.0761548	-2.63138	NONE	FALSE	FALSE	FALSE
14009	PRG1	-1.04774	1.18825	2.236	-2.86866	0.00505604	97.2521	-1.77262	-0.322871	Welch Two Sample t-test	two.sided	0.0761548	-0.912076	NONE	FALSE	FALSE	FALSE
14107	PRPF40A	-316.468	2270.35	2586.82	-2.94036	0.00506019	47.285	-532.955	-99.9811	Welch Two Sample t-test	two.sided	0.0761589	-0.188264	NONE	FALSE	FALSE	TRUE
15802	SETBP1	-113.662	284.509	398.172	-2.92784	0.00507182	51.5004	-191.581	-35.7439	Welch Two Sample t-test	two.sided	0.0762771	-0.484915	NONE	FALSE	FALSE	TRUE
14703	RBM41	-26.6865	149.337	176.024	-2.92993	0.00507963	50.4772	-44.9766	-8.39634	Welch Two Sample t-test	two.sided	0.0763378	-0.237196	NONE	FALSE	FALSE	FALSE
10679	MCF2L	-97.0901	230.088	327.178	-2.89047	0.0050964	71.1655	-164.063	-30.1169	Welch Two Sample t-test	two.sided	0.0764196	-0.507891	NONE	FALSE	FALSE	FALSE
14226	PSMB3	1986.65	5082.44	3095.79	2.9582	0.00509173	41.4831	630.858	3342.44	Welch Two Sample t-test	two.sided	0.0764196	0.715213	NONE	FALSE	FALSE	TRUE
19186	UQCR10	769.514	2256.46	1486.95	2.95749	0.00509481	41.6045	244.279	1294.75	Welch Two Sample t-test	two.sided	0.0764196	0.601709	NONE	FALSE	FALSE	FALSE
34	ABCA13	-293.351	396.593	689.944	-2.89864	0.00510511	64.9968	-495.467	-91.2348	Welch Two Sample t-test	two.sided	0.0764935	-0.798819	NONE	FALSE	FALSE	FALSE
15371	RUFY2	-39.0227	217.603	256.626	-2.93391	0.00513605	47.6133	-65.771	-12.2745	Welch Two Sample t-test	two.sided	0.0769	-0.237967	NONE	FALSE	FALSE	FALSE
15624	SDF2L1	337.641	903.444	565.803	2.95135	0.00514051	42.3271	106.821	568.461	Welch Two Sample t-test	two.sided	0.07691	0.675135	NONE	FALSE	FALSE	FALSE
20329	ZNF703	-86.4993	203.413	289.912	-2.89419	0.00516416	65.2394	-146.184	-26.8145	Welch Two Sample t-test	two.sided	0.0772066	-0.511206	NONE	FALSE	FALSE	FALSE
18005	TIMM9	228.517	722.539	494.022	2.95023	0.00519028	41.6845	72.1666	384.867	Welch Two Sample t-test	two.sided	0.0775398	0.5485	NONE	FALSE	FALSE	FALSE
253	ADAM28	-53.3639	91.8983	145.262	-2.88422	0.00520585	70.2237	-90.263	-16.4648	Welch Two Sample t-test	two.sided	0.0775435	-0.660549	NONE	FALSE	FALSE	FALSE
4896	DHX29	-146.537	766.386	912.923	-2.92869	0.00520229	47.787	-247.151	-45.9233	Welch Two Sample t-test	two.sided	0.0775435	-0.252422	NONE	FALSE	FALSE	FALSE
8863	KDM6A	-117.862	489.612	607.474	-2.91771	0.00520426	51.8009	-198.928	-36.7953	Welch Two Sample t-test	two.sided	0.0775435	-0.311183	NONE	FALSE	FALSE	TRUE
18201	TMEM186	110.849	379.696	268.847	2.94834	0.00519968	41.9965	34.9748	186.723	Welch Two Sample t-test	two.sided	0.0775435	0.49806	NONE	FALSE	FALSE	FALSE
2532	C5orf36	-7.60528	18.888	26.4933	-2.92857	0.00521703	47.4755	-12.8283	-2.38231	Welch Two Sample t-test	two.sided	0.0776446	-0.488157	NONE	FALSE	FALSE	FALSE
20430	ZNF862	-51.5365	150.829	202.365	-2.90896	0.00522032	55.0799	-87.04	-16.0331	Welch Two Sample t-test	two.sided	0.0776446	-0.424051	NONE	FALSE	FALSE	FALSE
19756	ZBTB5	-131.124	578.949	710.072	-2.90253	0.00523514	57.6809	-221.563	-40.6841	Welch Two Sample t-test	two.sided	0.0778078	-0.29453	NONE	FALSE	FALSE	FALSE
14695	RBM26	-125.954	641.906	767.859	-2.9277	0.00524236	47.1707	-212.493	-39.4139	Welch Two Sample t-test	two.sided	0.0778579	-0.258481	NONE	FALSE	FALSE	FALSE
401	AGMAT	24.8787	81.6275	56.7488	2.93316	0.00525531	45.1471	7.79685	41.9606	Welch Two Sample t-test	two.sided	0.0778818	0.524466	NONE	FALSE	FALSE	FALSE
12895	PAPSS1	-263.673	1227.58	1491.25	-2.92378	0.0052552	48.1969	-444.978	-82.3685	Welch Two Sample t-test	two.sided	0.0778818	-0.280709	NONE	FALSE	FALSE	FALSE
16343	SLC4A7	-126.861	392.46	519.321	-2.90077	0.00525552	57.8625	-214.408	-39.3144	Welch Two Sample t-test	two.sided	0.0778818	-0.404081	NONE	FALSE	FALSE	FALSE
5492	ELF4	-302.783	1389.4	1692.19	-2.91225	0.00526613	52.2715	-511.385	-94.1805	Welch Two Sample t-test	two.sided	0.077982	-0.284423	NONE	FALSE	FALSE	TRUE
3963	CNPY2	458.434	1630.71	1172.27	2.94365	0.00528085	41.708	144.08	772.789	Welch Two Sample t-test	two.sided	0.0781427	0.47619	NONE	FALSE	FALSE	FALSE
3793	CLCN3	-290.003	926.345	1216.35	-2.91861	0.00530157	48.8811	-489.693	-90.3127	Welch Two Sample t-test	two.sided	0.078345	-0.392934	NONE	FALSE	FALSE	FALSE
5004	DMRTC1	-0.0587721	0	0.0587721	-2.80148	0.00530227	458	-0.099999	-0.0175452	Welch Two Sample t-test	two.sided	0.078345	#DIV/0!	NONE	FALSE	FALSE	FALSE
5360	EEF2	-7727.86	42755.2	50483	-2.91495	0.00531259	49.947	-13052.9	-2402.81	Welch Two Sample t-test	two.sided	0.0784401	-0.2397	NONE	FALSE	FALSE	FALSE
1296	B3GALNT2	-122.278	864.824	987.102	-2.9068	0.00532846	52.7596	-206.662	-37.8952	Welch Two Sample t-test	two.sided	0.0785026	-0.190793	NONE	FALSE	FALSE	FALSE
13021	PCDHB9	-29.8708	80.0605	109.931	-2.88188	0.00532609	66.125	-50.5646	-9.17707	Welch Two Sample t-test	two.sided	0.0785026	-0.45744	NONE	FALSE	FALSE	FALSE
19633	XKR5	-3.07361	3.63271	6.70632	-2.85351	0.00532452	93.4544	-5.21245	-0.934776	Welch Two Sample t-test	two.sided	0.0785026	-0.884476	NONE	FALSE	FALSE	FALSE
6634	FRMD4A	-101.294	405.189	506.483	-2.87175	0.00534668	72.6273	-171.599	-30.9899	Welch Two Sample t-test	two.sided	0.0787137	-0.32192	FAV	FALSE	FALSE	FALSE
17794	TCP11	-18.4206	13.8986	32.3192	-2.85356	0.00535653	90.6385	-31.2439	-5.59721	Welch Two Sample t-test	two.sided	0.078716	-1.21745	NONE	FALSE	FALSE	FALSE
10517	MANF	569.978	1963.38	1393.4	2.93625	0.00535742	42.2325	178.297	961.66	Welch Two Sample t-test	two.sided	0.078716	0.494727	DEFAV	FALSE	FALSE	FALSE
12018	NPM3	334.252	1118.26	784.004	2.93139	0.00535851	43.5457	104.382	564.123	Welch Two Sample t-test	two.sided	0.078716	0.512318	DEFAV	FALSE	FALSE	TRUE
5264	DVL3	-709.664	2957.74	3667.41	-2.87783	0.00537415	66.7089	-1201.91	-217.415	Welch Two Sample t-test	two.sided	0.0788884	-0.310264	NONE	FALSE	FALSE	FALSE
14579	RALGAPA1	-41.2814	253.807	295.088	-2.88045	0.00537866	64.7644	-69.9055	-12.6572	Welch Two Sample t-test	two.sided	0.0788975	-0.217416	NONE	FALSE	FALSE	FALSE
7359	GPS1	606.026	2792.22	2186.19	2.93443	0.00538845	42.1414	189.289	1022.76	Welch Two Sample t-test	two.sided	0.0789511	0.352991	NONE	FALSE	FALSE	TRUE
17181	SPTLC1	-264.34	1638.54	1902.88	-2.91745	0.00539013	47.1694	-446.6	-82.0804	Welch Two Sample t-test	two.sided	0.0789511	-0.215774	NONE	FALSE	FALSE	FALSE
10753	MED6	127.898	678.778	550.879	2.92976	0.00540312	43.1356	39.8678	215.929	Welch Two Sample t-test	two.sided	0.0790269	0.301203	NONE	FALSE	FALSE	TRUE
13215	PES1	1168.26	3908.33	2740.07	2.93415	0.00540281	41.9518	364.717	1971.81	Welch Two Sample t-test	two.sided	0.0790269	0.512342	NONE	FALSE	FALSE	TRUE
16983	SOS2	-130.544	759.17	889.714	-2.89838	0.0054095	54.0333	-220.843	-40.2447	Welch Two Sample t-test	two.sided	0.0790631	-0.228918	NONE	FALSE	FALSE	FALSE
14610	RAPGEF2	-85.3523	343.173	428.525	-2.91691	0.00541371	46.8128	-144.225	-26.4801	Welch Two Sample t-test	two.sided	0.0790675	-0.320444	NONE	FALSE	FALSE	FALSE
16486	SMEK2	-293.589	1597.25	1890.83	-2.91873	0.0054182	46.1182	-496.047	-91.1302	Welch Two Sample t-test	two.sided	0.0790681	-0.243437	NONE	FALSE	FALSE	FALSE
19665	XYLT1	-156.13	309.586	465.716	-2.89602	0.00542157	54.7325	-264.184	-48.0764	Welch Two Sample t-test	two.sided	0.0790681	-0.589111	NONE	FALSE	FALSE	FALSE
5149	DPP8	-82.9399	305.172	388.112	-2.91443	0.00543235	47.2174	-140.184	-25.6959	Welch Two Sample t-test	two.sided	0.0791682	-0.34685	NONE	FALSE	FALSE	FALSE
18177	TMEM168	-141.048	422.539	563.587	-2.91032	0.00544435	48.3564	-238.474	-43.6213	Welch Two Sample t-test	two.sided	0.079172	-0.415553	NONE	FALSE	FALSE	FALSE
18738	TSFM	185.8	891.895	706.095	2.92497	0.00544209	43.729	57.7575	313.842	Welch Two Sample t-test	two.sided	0.079172	0.337011	NONE	FALSE	FALSE	TRUE
18937	TUSC2	111.311	478.784	367.473	2.92997	0.00543868	42.4053	34.6648	187.958	Welch Two Sample t-test	two.sided	0.079172	0.381738	NONE	FALSE	FALSE	FALSE
14323	PTP4A2	306.492	1944.96	1638.47	2.92379	0.00545811	43.7544	95.1935	517.79	Welch Two Sample t-test	two.sided	0.0793152	0.247393	NONE	FALSE	FALSE	FALSE
3271	CD109	-714.771	2589.8	3304.57	-2.89575	0.00547844	53.1671	-1209.82	-219.719	Welch Two Sample t-test	two.sided	0.0795533	-0.351622	NONE	FALSE	FALSE	FALSE
5096	DNTTIP1	137.905	792.273	654.368	2.916	0.00549667	45.2986	42.6704	233.14	Welch Two Sample t-test	two.sided	0.0796315	0.275896	NONE	FALSE	FALSE	TRUE
7842	HIST1H4G	-0.0108185	0	0.0108185	-2.78952	0.00549865	458	-0.0184399	-0.00319712	Welch Two Sample t-test	two.sided	0.0796315	#DIV/0!	NONE	FALSE	FALSE	FALSE
9396	LASS6	-275.512	978.68	1254.19	-2.89225	0.00549718	54.1616	-466.481	-84.5428	Welch Two Sample t-test	two.sided	0.0796315	-0.357849	NONE	FALSE	FALSE	FALSE
15698	SEMA3F	-364.183	2012.6	2376.78	-2.88395	0.00549957	58.1063	-616.949	-111.417	Welch Two Sample t-test	two.sided	0.0796315	-0.23995	NONE	FALSE	FALSE	FALSE
1458	BEST1	10.282	33.5114	23.2294	2.92106	0.00550563	43.6092	3.18618	17.3777	Welch Two Sample t-test	two.sided	0.0796623	0.528698	NONE	FALSE	FALSE	FALSE
9509	LGI3	-89.1312	88.3171	177.448	-2.81412	0.00551085	158.581	-151.686	-26.5763	Welch Two Sample t-test	two.sided	0.0796809	-1.00663	NONE	FALSE	FALSE	FALSE
11677	NDUFA10	450.954	2169.16	1718.2	2.92231	0.00551714	43.0345	139.757	762.152	Welch Two Sample t-test	two.sided	0.0797148	0.336234	NONE	FALSE	FALSE	FALSE
15938	SH3RF2	-290.87	1100.14	1391.01	-2.8989	0.00552248	50.6607	-492.34	-89.4004	Welch Two Sample t-test	two.sided	0.0797349	-0.338446	NONE	FALSE	FALSE	TRUE
1201	ATP5H	724.158	3340.22	2616.06	2.91727	0.00554479	43.9398	223.861	1224.46	Welch Two Sample t-test	two.sided	0.079935	0.352547	NONE	FALSE	FALSE	FALSE
2956	CASC2	-3.78837	15.3317	19.1201	-2.85865	0.00555214	72.4506	-6.42989	-1.14685	Welch Two Sample t-test	two.sided	0.079935	-0.31857	NONE	FALSE	FALSE	FALSE
15042	RNF150	-21.5502	28.1958	49.746	-2.8142	0.0055514	148.839	-36.682	-6.41844	Welch Two Sample t-test	two.sided	0.079935	-0.819103	NONE	FALSE	FALSE	FALSE
19511	WDR69	-2.17755	1.32118	3.49873	-2.7908	0.00554377	352.673	-3.7121	-0.643004	Welch Two Sample t-test	two.sided	0.079935	-1.40501	NONE	FALSE	FALSE	FALSE
5925	FAM158A	199.101	406.235	207.134	2.92819	0.00555975	40.7198	61.7547	336.447	Welch Two Sample t-test	two.sided	0.0799876	0.971751	NONE	FALSE	FALSE	FALSE
28	AATF	579.194	2423.27	1844.07	2.92317	0.00557116	41.8097	179.279	979.108	Welch Two Sample t-test	two.sided	0.0800949	0.394057	NONE	FALSE	FALSE	TRUE
11949	NOL12	119.358	515.777	396.419	2.91812	0.00557792	43.0588	36.8738	201.843	Welch Two Sample t-test	two.sided	0.0801351	0.379722	NONE	FALSE	FALSE	FALSE
11673	NDST1	-756.89	3099.94	3856.83	-2.89843	0.00559032	49.1343	-1281.63	-232.149	Welch Two Sample t-test	two.sided	0.0802562	-0.315175	NONE	FALSE	FALSE	FALSE
17402	STT3B	-261.646	1077.31	1338.95	-2.89833	0.0056048	48.8206	-443.077	-80.215	Welch Two Sample t-test	two.sided	0.080407	-0.313675	NONE	FALSE	FALSE	FALSE
2910	CANT1	258.537	2224.27	1965.74	2.89586	0.0056143	49.5023	79.1722	437.902	Welch Two Sample t-test	two.sided	0.0804863	0.178264	NONE	FALSE	FALSE	FALSE
4362	CTCF	-158.669	1243.3	1401.97	-2.8991	0.00564807	47.5342	-268.74	-48.5985	Welch Two Sample t-test	two.sided	0.0807124	-0.17328	NONE	FALSE	FALSE	TRUE
9009	KIAA2026	-187.233	488.216	675.449	-2.84933	0.00565003	75.1437	-318.132	-56.3338	Welch Two Sample t-test	two.sided	0.0807124	-0.468327	NONE	FALSE	FALSE	FALSE
18719	TRPV3	-52.7582	86.0362	138.794	-2.86571	0.00564382	63.2006	-89.5457	-15.9707	Welch Two Sample t-test	two.sided	0.0807124	-0.689934	NONE	FALSE	FALSE	FALSE
20207	ZNF551	-29.2204	97.9335	127.154	-2.89384	0.00563974	49.6375	-49.5054	-8.93541	Welch Two Sample t-test	two.sided	0.0807124	-0.376701	NONE	FALSE	FALSE	FALSE
5088	DNM2	-396.811	3081.7	3478.51	-2.89413	0.00563437	49.6605	-672.248	-121.373	Welch Two Sample t-test	two.sided	0.0807124	-0.174743	FAV	FALSE	FALSE	FALSE
6675	FTSJ3	516.897	2112.22	1595.33	2.91971	0.00565447	41.255	159.43	874.365	Welch Two Sample t-test	two.sided	0.0807189	0.404911	NONE	FALSE	FALSE	TRUE
6255	FBXO3	-138.367	554.826	693.194	-2.89227	0.00566551	49.5956	-234.477	-42.2578	Welch Two Sample t-test	two.sided	0.0808194	-0.321222	NONE	FALSE	FALSE	TRUE
18159	TMEM150A	46.2491	245.277	199.028	2.90455	0.00568604	44.9413	14.1774	78.3208	Welch Two Sample t-test	two.sided	0.0810551	0.301441	NONE	FALSE	FALSE	FALSE
2249	C20orf114	-1798.68	501.122	2299.8	-2.78401	0.00571034	299.794	-3070.1	-527.266	Welch Two Sample t-test	two.sided	0.0812844	-2.19828	NONE	FALSE	FALSE	FALSE
6378	FGFR3	-922.501	2806.73	3729.23	-2.86966	0.00572221	58.0802	-1565.97	-279.033	Welch Two Sample t-test	two.sided	0.0812844	-0.409988	NONE	FALSE	FALSE	FALSE
8833	KCTD20	-255.224	1051.44	1306.66	-2.8908	0.00571471	48.9567	-432.651	-77.7977	Welch Two Sample t-test	two.sided	0.0812844	-0.313523	NONE	FALSE	FALSE	FALSE
10841	MFSD5	262.308	1349.57	1087.26	2.90779	0.00572218	43.2749	80.418	444.198	Welch Two Sample t-test	two.sided	0.0812844	0.311801	NONE	FALSE	FALSE	FALSE
15761	SERPINA12	-6.18796	2.9754	9.16336	-2.80759	0.00570707	139.471	-10.5455	-1.83037	Welch Two Sample t-test	two.sided	0.0812844	-1.62279	NONE	FALSE	FALSE	FALSE
656	ANKRD11	-360.11	2554.87	2914.98	-2.88567	0.00572846	50.5811	-610.691	-109.528	Welch Two Sample t-test	two.sided	0.081316	-0.190236	NONE	FALSE	FALSE	TRUE
19872	ZFX	-106.989	412.523	519.512	-2.88707	0.00573614	49.8409	-181.428	-32.55	Welch Two Sample t-test	two.sided	0.0813679	-0.332682	NONE	FALSE	FALSE	TRUE
10403	LYPD6	-34.4335	48.1661	82.5996	-2.85129	0.00574132	68.8858	-58.5261	-10.3409	Welch Two Sample t-test	two.sided	0.0813843	-0.778116	NONE	FALSE	FALSE	FALSE
2591	C6orf167	-73.1993	308.907	382.106	-2.8801	0.00576402	51.9236	-124.201	-22.1975	Welch Two Sample t-test	two.sided	0.0816489	-0.306802	NONE	FALSE	FALSE	FALSE
38	ABCA3	-219.931	249.931	469.862	-2.77504	0.00579503	376.121	-375.767	-64.0961	Welch Two Sample t-test	two.sided	0.0819665	-0.910709	NONE	FALSE	FALSE	FALSE
6352	FGF13	101.687	175.291	73.6041	2.90132	0.00579291	43.8149	31.0429	172.331	Welch Two Sample t-test	two.sided	0.0819665	1.25189	NONE	FALSE	FALSE	FALSE
11117	MRPL17	388.395	1664.56	1276.17	2.90262	0.0057986	43.3289	118.604	658.187	Welch Two Sample t-test	two.sided	0.0819665	0.383325	NONE	FALSE	FALSE	FALSE
16899	SNRNP25	313.689	880.433	566.745	2.90725	0.0058316	41.468	95.8571	531.52	Welch Two Sample t-test	two.sided	0.0823229	0.635515	NONE	FALSE	FALSE	TRUE
11009	MNAT1	90.9059	399.512	308.606	2.89865	0.00583195	43.8617	27.6953	154.116	Welch Two Sample t-test	two.sided	0.0823229	0.372473	DEFAV	FALSE	FALSE	TRUE
14333	PTPN13	-746.876	1665.54	2412.41	-2.88684	0.00584592	47.364	-1267.24	-226.509	Welch Two Sample t-test	two.sided	0.0824625	-0.534489	NONE	FALSE	FALSE	TRUE
5880	FAM127A	661.019	2472.81	1811.79	2.89777	0.00585316	43.7178	201.204	1120.83	Welch Two Sample t-test	two.sided	0.0824888	0.448736	NONE	FALSE	FALSE	FALSE
18189	TMEM179B	220.389	1213.69	993.297	2.89503	0.00586002	44.4085	67.0056	373.773	Welch Two Sample t-test	two.sided	0.0824888	0.289099	NONE	FALSE	FALSE	TRUE
18393	TNFRSF19	-138.944	198.578	337.522	-2.85524	0.00585743	61.4397	-236.237	-41.6506	Welch Two Sample t-test	two.sided	0.0824888	-0.765277	NONE	FALSE	FALSE	FALSE
18999	UBAP2L	-401.33	3080.58	3481.91	-2.87606	0.00586827	50.8759	-681.488	-121.172	Welch Two Sample t-test	two.sided	0.0825475	-0.176677	NONE	FALSE	FALSE	FALSE
16929	SNX13	-144.293	680.048	824.342	-2.88419	0.00589483	47.2093	-244.927	-43.6597	Welch Two Sample t-test	two.sided	0.0828636	-0.277605	NONE	FALSE	FALSE	FALSE
8879	KHSRP	-440.72	2714.39	3155.11	-2.87892	0.00590888	48.7845	-748.392	-133.049	Welch Two Sample t-test	two.sided	0.0830034	-0.217063	NONE	FALSE	FALSE	TRUE
19271	UTP14C	-100.052	599.737	699.789	-2.87645	0.00591681	49.5295	-169.932	-30.1715	Welch Two Sample t-test	two.sided	0.083057	-0.22259	NONE	FALSE	FALSE	FALSE
5415	EHHADH	-94.1352	387.984	482.119	-2.86096	0.00592862	55.9541	-160.05	-28.2205	Welch Two Sample t-test	two.sided	0.0831075	-0.313393	NONE	FALSE	FALSE	FALSE
16950	SNX4	-104.568	564.165	668.733	-2.8793	0.00592706	48.2279	-177.58	-31.5564	Welch Two Sample t-test	two.sided	0.0831075	-0.245314	NONE	FALSE	FALSE	FALSE
8200	ID2B	-0.987198	2.09397	3.08116	-2.86182	0.00593594	55.3138	-1.67842	-0.295981	Welch Two Sample t-test	two.sided	0.0831083	-0.557238	NONE	FALSE	FALSE	FALSE
9026	KIF20B	-111.763	425.711	537.474	-2.87621	0.005941	49.0458	-189.849	-33.6775	Welch Two Sample t-test	two.sided	0.0831083	-0.336322	NONE	FALSE	FALSE	TRUE
11585	NCKAP1	-967.185	4314.6	5281.79	-2.83447	0.00593702	72.7973	-1647.27	-287.098	Welch Two Sample t-test	two.sided	0.0831083	-0.291799	NONE	FALSE	FALSE	FALSE
11878	NKX2-5	98.839	140.224	41.3853	2.89997	0.00596745	41.0926	30.0122	167.666	Welch Two Sample t-test	two.sided	0.0832199	1.76054	NONE	FALSE	FALSE	FALSE
12916	PARL	430.611	1747.09	1316.48	2.88931	0.00596423	44.1412	130.276	730.947	Welch Two Sample t-test	two.sided	0.0832199	0.40827	NONE	FALSE	FALSE	FALSE
15518	SCARB1	393.226	1261.62	868.396	2.89159	0.00596802	43.3916	119.049	667.403	Welch Two Sample t-test	two.sided	0.0832199	0.538854	NONE	FALSE	FALSE	FALSE
17629	TARBP1	-118.862	507.749	626.612	-2.86436	0.00596858	53.2027	-202.087	-35.6373	Welch Two Sample t-test	two.sided	0.0832199	-0.303455	NONE	FALSE	FALSE	FALSE
14233	PSMC1	731.808	1466.35	734.538	2.90112	0.00596955	40.7628	222.288	1241.33	Welch Two Sample t-test	two.sided	0.0832199	0.997317	DEFAV	FALSE	FALSE	TRUE
16903	SNRNP48	-50.5141	277.098	327.612	-2.86282	0.00598065	53.5606	-85.8965	-15.1317	Welch Two Sample t-test	two.sided	0.0833172	-0.241592	NONE	FALSE	FALSE	TRUE
1210	ATP6AP1L	-5.37408	13.4196	18.7936	-2.86004	0.00598796	54.6406	-9.14029	-1.60788	Welch Two Sample t-test	two.sided	0.0833616	-0.485907	NONE	FALSE	FALSE	FALSE
2345	C22orf32	265.112	807.223	542.111	2.89476	0.00600241	41.8897	80.275	449.949	Welch Two Sample t-test	two.sided	0.0833948	0.574379	NONE	FALSE	FALSE	FALSE
4502	CYB5RL	-10.6089	37.6784	48.2873	-2.84315	0.00599894	63.6067	-18.064	-3.15369	Welch Two Sample t-test	two.sided	0.0833948	-0.357905	NONE	FALSE	FALSE	TRUE
11536	NAT8L	16.3833	29.5005	13.1172	2.88294	0.00600271	45.3743	4.94008	27.8266	Welch Two Sample t-test	two.sided	0.0833948	1.16928	NONE	FALSE	FALSE	FALSE
784	AP4S1	30.3351	114.299	83.9643	2.88292	0.00601217	45.1914	9.1445	51.5258	Welch Two Sample t-test	two.sided	0.0834689	0.44497	NONE	FALSE	FALSE	FALSE
11964	NOP16	163.138	682.958	519.819	2.88416	0.00601876	44.6732	49.1904	277.086	Welch Two Sample t-test	two.sided	0.0834871	0.393786	NONE	FALSE	FALSE	TRUE
18475	TOPORS	-120.195	462.903	583.099	-2.87554	0.00602174	47.4683	-204.263	-36.128	Welch Two Sample t-test	two.sided	0.0834871	-0.333029	NONE	FALSE	FALSE	TRUE
1199	ATP5G2	1037.18	4916.26	3879.08	2.88849	0.00603253	43.1177	313.096	1761.26	Welch Two Sample t-test	two.sided	0.0835534	0.341846	NONE	FALSE	FALSE	FALSE
4052	COMMD1	149.852	424.334	274.483	2.89226	0.00603478	42.0193	45.2935	254.41	Welch Two Sample t-test	two.sided	0.0835534	0.628486	NONE	FALSE	FALSE	TRUE
8918	KIAA0586	-45.9647	259.203	305.168	-2.86659	0.00605004	50.1649	-78.1686	-13.7609	Welch Two Sample t-test	two.sided	0.0837075	-0.23552	NONE	FALSE	FALSE	FALSE
8259	IFNE	-9.79051	14.3071	24.0976	-2.8432	0.00607793	60.6608	-16.677	-2.90407	Welch Two Sample t-test	two.sided	0.0840215	-0.75216	NONE	FALSE	FALSE	FALSE
9418	LCE2A	-23.4965	9.87374	33.3703	-2.77316	0.0060852	196.803	-40.2057	-6.78734	Welch Two Sample t-test	two.sided	0.0840215	-1.7569	NONE	FALSE	FALSE	FALSE
10544	MAP3K2	-179.513	598.911	778.424	-2.87439	0.00608112	46.6004	-305.18	-53.8462	Welch Two Sample t-test	two.sided	0.0840215	-0.378215	NONE	FALSE	FALSE	TRUE
8859	KDM5A	-321.322	1528.68	1850	-2.86091	0.00609017	51.4903	-546.752	-95.8931	Welch Two Sample t-test	two.sided	0.0840327	-0.275241	NONE	FALSE	FALSE	TRUE
19209	USMG5	384.676	1256.05	871.373	2.88313	0.0061062	43.3466	115.665	653.687	Welch Two Sample t-test	two.sided	0.0841965	0.52753	NONE	FALSE	FALSE	FALSE
15612	SCYL3	-34.6288	221.393	256.022	-2.85554	0.00612359	52.9431	-58.9528	-10.3047	Welch Two Sample t-test	two.sided	0.0843787	-0.209657	NONE	FALSE	FALSE	FALSE
4426	CUTC	131.087	391.158	260.071	2.89047	0.00613301	40.8643	39.4887	222.686	Welch Two Sample t-test	two.sided	0.0844168	0.588847	NONE	FALSE	FALSE	TRUE
6597	FOXM1	-417.599	1912.68	2330.27	-2.83728	0.0061347	62.2131	-711.793	-123.404	Welch Two Sample t-test	two.sided	0.0844168	-0.284908	NONE	FALSE	FALSE	TRUE
5993	FAM193A	-74.4949	486.18	560.675	-2.8607	0.00615247	50.0405	-126.798	-22.1915	Welch Two Sample t-test	two.sided	0.0845463	-0.205674	NONE	FALSE	FALSE	FALSE
14946	RILPL1	99.4212	418.371	318.949	2.88492	0.00615114	42.0506	29.8758	168.967	Welch Two Sample t-test	two.sided	0.0845463	0.391454	NONE	FALSE	FALSE	TRUE
15330	RSBN1	-61.2003	339.196	400.397	-2.86485	0.00615953	48.2897	-104.146	-18.2549	Welch Two Sample t-test	two.sided	0.0845859	-0.239309	NONE	FALSE	FALSE	FALSE
8462	INO80B	153.171	587.892	434.721	2.87976	0.00616897	43.2078	45.9203	260.422	Welch Two Sample t-test	two.sided	0.0846006	0.435462	NONE	FALSE	FALSE	TRUE
10617	MASP1	-76.8701	105.591	182.461	-2.78203	0.00616809	136.334	-131.511	-22.2294	Welch Two Sample t-test	two.sided	0.0846006	-0.789102	NONE	FALSE	FALSE	TRUE
8673	JMJD4	197.025	749.726	552.701	2.87516	0.00621636	43.7147	58.8934	335.157	Welch Two Sample t-test	two.sided	0.0851876	0.439864	NONE	FALSE	FALSE	FALSE
19192	UQCRHL	272.002	1207.36	935.355	2.86903	0.00622019	45.5687	81.1179	462.887	Welch Two Sample t-test	two.sided	0.0851876	0.368267	NONE	FALSE	FALSE	FALSE
9947	LOC387647	127.387	492.062	364.675	2.8776	0.00622706	42.8064	38.0995	216.674	Welch Two Sample t-test	two.sided	0.0852239	0.432228	NONE	FALSE	FALSE	FALSE
1795	C12orf62	303.442	847.789	544.348	2.88093	0.00623556	41.7303	90.8409	516.043	Welch Two Sample t-test	two.sided	0.0852249	0.639178	NONE	FALSE	FALSE	FALSE
11500	NAIF1	36.1516	308.56	272.409	2.85901	0.00623512	48.7797	10.7381	61.5652	Welch Two Sample t-test	two.sided	0.0852249	0.17978	NONE	FALSE	FALSE	TRUE
3542	CELSR3	-101.57	196.121	297.69	-2.83452	0.00624806	59.8824	-173.249	-29.89	Welch Two Sample t-test	two.sided	0.0852811	-0.60207	NONE	FALSE	FALSE	FALSE
16119	SLC1A4	-572.84	2078.63	2651.47	-2.84562	0.0062481	54.0973	-976.417	-169.263	Welch Two Sample t-test	two.sided	0.0852811	-0.35116	NONE	FALSE	FALSE	FALSE
10828	MFHAS1	-254.493	639.262	893.755	-2.85023	0.00627556	51.3321	-433.719	-75.2664	Welch Two Sample t-test	two.sided	0.0854828	-0.483471	NONE	FALSE	FALSE	FALSE
10936	MKLN1	-142.943	951.684	1094.63	-2.85768	0.00627288	48.4387	-243.492	-42.393	Welch Two Sample t-test	two.sided	0.0854828	-0.201884	NONE	FALSE	FALSE	TRUE
19536	WDTC1	-300.083	1448.4	1748.49	-2.86107	0.00627493	47.1602	-511.065	-89.101	Welch Two Sample t-test	two.sided	0.0854828	-0.271643	NONE	FALSE	FALSE	TRUE
7895	HLF	-110.668	124.126	234.794	-2.82573	0.00629168	63.7675	-188.913	-32.4224	Welch Two Sample t-test	two.sided	0.0856447	-0.919589	FAV	FALSE	FALSE	TRUE
1827	C14orf101	-65.6766	297.121	362.797	-2.84679	0.00632345	51.5977	-111.979	-19.3739	Welch Two Sample t-test	two.sided	0.0859675	-0.288115	NONE	FALSE	FALSE	FALSE
9106	KLHL11	-15.9661	42.4594	58.4255	-2.84543	0.00632681	52.1012	-27.2251	-4.70703	Welch Two Sample t-test	two.sided	0.0859675	-0.460513	NONE	FALSE	FALSE	FALSE
11330	MUDENG	-84.9428	621.241	706.183	-2.83964	0.00632814	54.7192	-144.897	-24.9885	Welch Two Sample t-test	two.sided	0.0859675	-0.184891	NONE	FALSE	FALSE	FALSE
6666	FTH1	13939	37252.5	23313.6	2.87327	0.00633715	42.1548	4149.8	23728.2	Welch Two Sample t-test	two.sided	0.0860321	0.67617	DEFAV	FALSE	FALSE	FALSE
16475	SMC3	-259.908	1268.61	1528.52	-2.85737	0.0063514	46.8721	-442.911	-76.9059	Welch Two Sample t-test	two.sided	0.0861677	-0.268885	NONE	FALSE	FALSE	TRUE
5923	FAM157A	-8.97001	15.0993	24.0693	-2.82983	0.00636958	58.5676	-15.3137	-2.62627	Welch Two Sample t-test	two.sided	0.0863565	-0.672712	NONE	FALSE	FALSE	FALSE
7272	GPR139	-0.00812026	0	0.00812026	-2.74029	0.00637844	458	-0.0139436	-0.00229693	Welch Two Sample t-test	two.sided	0.0863608	#DIV/0!	NONE	FALSE	FALSE	FALSE
12204	NUP62	-298.135	2062.77	2360.9	-2.84915	0.00637472	49.4094	-508.373	-87.8975	Welch Two Sample t-test	two.sided	0.0863608	-0.194758	NONE	FALSE	FALSE	TRUE
10678	MCF2L2	15.5712	45.4854	29.9142	2.8641	0.00639322	43.8644	4.61334	26.5291	Welch Two Sample t-test	two.sided	0.0865031	0.604575	NONE	FALSE	FALSE	FALSE
3065	CCDC134	45.4946	133.47	87.9758	2.86905	0.00643205	41.7598	13.4884	77.5009	Welch Two Sample t-test	two.sided	0.0869125	0.601341	NONE	FALSE	FALSE	FALSE
15861	SFT2D1	94.0003	540.572	446.572	2.85811	0.00643208	45.03	27.7598	160.241	Welch Two Sample t-test	two.sided	0.0869125	0.275595	DEFAV	FALSE	FALSE	FALSE
4010	COL17A1	-10741.2	21056.2	31797.4	-2.83209	0.00644073	55.2502	-18341.2	-3141.28	Welch Two Sample t-test	two.sided	0.0869133	-0.594665	NONE	FALSE	FALSE	FALSE
6721	FZD6	-632.617	2052.87	2685.49	-2.84443	0.00643862	49.8114	-1079.37	-185.861	Welch Two Sample t-test	two.sided	0.0869133	-0.38754	NONE	FALSE	FALSE	FALSE
10531	MAP2K3	507.211	2308.96	1801.75	2.86399	0.00645279	42.8501	150.02	864.402	Welch Two Sample t-test	two.sided	0.0869601	0.357845	NONE	FALSE	FALSE	TRUE
14678	RBL2	-266.949	1226.77	1493.72	-2.85244	0.00644976	46.5853	-455.264	-78.634	Welch Two Sample t-test	two.sided	0.0869601	-0.284044	NONE	FALSE	FALSE	TRUE
13699	POLD4	652.055	2316.36	1664.3	2.86071	0.00645906	43.7188	192.6	1111.51	Welch Two Sample t-test	two.sided	0.0869866	0.476941	NONE	FALSE	FALSE	TRUE
14815	REST	-94.3029	240.9	335.203	-2.84932	0.00646417	47.3958	-160.87	-27.7358	Welch Two Sample t-test	two.sided	0.0869975	-0.476601	NONE	FALSE	FALSE	TRUE
9416	LCE1E	-4.82957	3.27314	8.10271	-2.7567	0.00648502	167.829	-8.28825	-1.37089	Welch Two Sample t-test	two.sided	0.0872201	-1.30773	NONE	FALSE	FALSE	FALSE
16513	SMUG1	176.811	815.642	638.831	2.86263	0.00648965	42.6195	52.2172	301.404	Welch Two Sample t-test	two.sided	0.0872244	0.352501	NONE	FALSE	FALSE	TRUE
5701	ESRP1	-574.022	3047.78	3621.8	-2.84195	0.0065187	48.9808	-979.923	-168.12	Welch Two Sample t-test	two.sided	0.0874393	-0.248949	NONE	FALSE	FALSE	TRUE
7662	HCN4	-2.94413	1.44626	4.39039	-2.73214	0.006516	497.923	-5.06132	-0.826944	Welch Two Sample t-test	two.sided	0.0874393	-1.60203	NONE	FALSE	FALSE	FALSE
8422	ILDR1	-61.2846	119	180.284	-2.81462	0.00652293	62.4886	-104.803	-17.7664	Welch Two Sample t-test	two.sided	0.0874393	-0.599316	NONE	FALSE	FALSE	FALSE
13332	PHKG2	234.38	793.287	558.907	2.86568	0.00651654	41.3223	69.2438	399.516	Welch Two Sample t-test	two.sided	0.0874393	0.505234	NONE	FALSE	FALSE	FALSE
19063	UBQLN2	-311.234	1518.7	1829.94	-2.83452	0.00653084	51.7433	-531.593	-90.876	Welch Two Sample t-test	two.sided	0.0874874	-0.268955	NONE	FALSE	FALSE	FALSE
4086	COQ6	45.7396	321.241	275.502	2.84347	0.00653994	47.9439	13.3959	78.0833	Welch Two Sample t-test	two.sided	0.0874933	0.221596	NONE	FALSE	FALSE	FALSE
11742	NEK1	-42.3177	209.465	251.782	-2.83922	0.00653879	49.6015	-72.2606	-12.3748	Welch Two Sample t-test	two.sided	0.0874933	-0.26547	NONE	FALSE	FALSE	TRUE
8263	IFNK	-15.9434	2.09632	18.0397	-2.73099	0.00655327	467.196	-27.4153	-4.47151	Welch Two Sample t-test	two.sided	0.0876137	-3.10525	NONE	FALSE	FALSE	FALSE
11121	MRPL20	461.282	1871.75	1410.46	2.85208	0.00656071	44.5727	135.444	787.12	Welch Two Sample t-test	two.sided	0.0876553	0.408215	NONE	FALSE	FALSE	FALSE
3241	CCNT1	-48.2981	123.919	172.217	-2.83368	0.00658527	50.7909	-82.5193	-14.0768	Welch Two Sample t-test	two.sided	0.0878322	-0.474831	NONE	FALSE	FALSE	TRUE
10538	MAP3K11	579.667	2930.41	2350.74	2.85532	0.0065919	43.0259	170.259	989.075	Welch Two Sample t-test	two.sided	0.0878322	0.317986	NONE	FALSE	FALSE	FALSE
16260	SLC35A5	-105.544	431.93	537.474	-2.84256	0.0065918	47.1973	-180.231	-30.8564	Welch Two Sample t-test	two.sided	0.0878322	-0.315396	NONE	FALSE	FALSE	FALSE
18454	TOM1L2	-419.597	1828.44	2248.04	-2.83494	0.00659566	50.0291	-716.878	-122.316	Welch Two Sample t-test	two.sided	0.0878322	-0.298052	FAV	FALSE	FALSE	FALSE
18532	TPR	-458.988	2525.85	2984.84	-2.84114	0.00659537	47.6401	-783.87	-134.105	Welch Two Sample t-test	two.sided	0.0878322	-0.240883	FAV	FALSE	FALSE	TRUE
2959	CASC5	-93.5144	263.182	356.696	-2.83351	0.00662507	49.9365	-159.805	-27.2239	Welch Two Sample t-test	two.sided	0.0881657	-0.438636	NONE	FALSE	FALSE	FALSE
11599	NCOR2	-653.648	3642.7	4296.35	-2.82913	0.00662965	51.6724	-1117.34	-189.958	Welch Two Sample t-test	two.sided	0.0881687	-0.238103	NONE	FALSE	FALSE	TRUE
4840	DEXI	270.921	860.545	589.624	2.85681	0.00666161	41.4558	79.4649	462.377	Welch Two Sample t-test	two.sided	0.0885355	0.545456	NONE	FALSE	FALSE	FALSE
1786	C12orf52	81.9592	548.221	466.262	2.84575	0.00668978	44.2467	23.9247	139.994	Welch Two Sample t-test	two.sided	0.0888516	0.233617	NONE	FALSE	FALSE	FALSE
1551	BPIL1	-794.748	75.251	869.999	-2.72291	0.00670417	485.188	-1368.24	-221.253	Welch Two Sample t-test	two.sided	0.0889842	-3.53123	NONE	FALSE	FALSE	FALSE
1485	BICD2	-1321.04	3951.52	5272.56	-2.83421	0.00673964	47.2117	-2258.62	-383.47	Welch Two Sample t-test	two.sided	0.089024	-0.416097	NONE	FALSE	FALSE	FALSE
4911	DIABLO	341.626	1391.2	1049.58	2.85376	0.00671747	41.4183	99.9392	583.312	Welch Two Sample t-test	two.sided	0.089024	0.406524	NONE	FALSE	FALSE	FALSE
5182	DRG1	467.946	1773.81	1305.86	2.85437	0.00673216	41.0233	136.868	799.024	Welch Two Sample t-test	two.sided	0.089024	0.441848	NONE	FALSE	FALSE	TRUE
6070	FAM53C	-107.364	895.313	1002.68	-2.81767	0.00674677	53.9479	-183.76	-30.9688	Welch Two Sample t-test	two.sided	0.089024	-0.163393	NONE	FALSE	FALSE	FALSE
8154	HTR3E	-1.23957	0.896561	2.13613	-2.72705	0.00672849	333.256	-2.1337	-0.345429	Welch Two Sample t-test	two.sided	0.089024	-1.25252	NONE	FALSE	FALSE	FALSE
11015	MOAP1	81.1612	458.697	377.536	2.83882	0.00674599	45.4781	23.5952	138.727	Welch Two Sample t-test	two.sided	0.089024	0.280928	NONE	FALSE	FALSE	FALSE
15421	S100B	-51.7547	124.497	176.252	-2.77776	0.00673973	84.632	-88.802	-14.7073	Welch Two Sample t-test	two.sided	0.089024	-0.501526	NONE	FALSE	FALSE	TRUE
18570	TRAPPC2L	419.347	1060.1	640.756	2.85417	0.0067246	41.1948	122.67	716.024	Welch Two Sample t-test	two.sided	0.089024	0.726357	NONE	FALSE	FALSE	FALSE
20216	ZNF561	-118.261	555.614	673.875	-2.83652	0.0067296	46.5841	-202.154	-34.3672	Welch Two Sample t-test	two.sided	0.089024	-0.278397	NONE	FALSE	FALSE	FALSE
3002	CBLN2	-29.5891	14.6551	44.2443	-2.72264	0.0067674	389.463	-50.9561	-8.22221	Welch Two Sample t-test	two.sided	0.0891797	-1.59408	NONE	FALSE	FALSE	FALSE
3379	CDC37	807.696	4930.93	4123.24	2.83621	0.0067641	46.0233	234.471	1380.92	Welch Two Sample t-test	two.sided	0.0891797	0.258083	NONE	FALSE	FALSE	FALSE
6111	FAM73A	-46.5814	207.837	254.419	-2.82741	0.00677185	49.1123	-79.6871	-13.4757	Welch Two Sample t-test	two.sided	0.0891803	-0.29175	NONE	FALSE	FALSE	FALSE
2286	C20orf43	297.051	2479.73	2182.68	2.83742	0.00679078	45.1119	86.208	507.893	Welch Two Sample t-test	two.sided	0.0893418	0.184083	NONE	FALSE	FALSE	FALSE
3028	CCAR1	-189.533	1215.07	1404.6	-2.83626	0.00679295	45.4606	-324.088	-54.9781	Welch Two Sample t-test	two.sided	0.0893418	-0.209123	NONE	FALSE	FALSE	TRUE
2461	C3orf58	-261.272	650.08	911.352	-2.80063	0.00679741	61.8514	-447.765	-74.7778	Welch Two Sample t-test	two.sided	0.0893425	-0.48739	NONE	FALSE	FALSE	FALSE
19641	XK	-32.6671	61.9766	94.6437	-2.78094	0.00686002	74.5126	-56.0704	-9.26379	Welch Two Sample t-test	two.sided	0.0900483	-0.610783	NONE	FALSE	FALSE	FALSE
15806	SETD3	211.301	1558.33	1347.03	2.83371	0.00685792	45.1108	61.1259	361.476	Welch Two Sample t-test	two.sided	0.0900483	0.21022	DEFAV	FALSE	FALSE	TRUE
20346	ZNF720	-31.4307	202.283	233.714	-2.81845	0.00687625	50.4377	-53.825	-9.03651	Welch Two Sample t-test	two.sided	0.0902028	-0.208368	NONE	FALSE	FALSE	FALSE
1761	C12orf10	173.844	884.229	710.385	2.83595	0.00689222	43.7826	50.2844	297.404	Welch Two Sample t-test	two.sided	0.0902878	0.31582	NONE	FALSE	FALSE	FALSE
6040	FAM38B	-24.6955	38.4877	63.1833	-2.78866	0.00688941	66.7428	-42.3728	-7.01825	Welch Two Sample t-test	two.sided	0.0902878	-0.715144	NONE	FALSE	FALSE	FALSE
10064	LOC645676	18.1928	55.3154	37.1225	2.84106	0.00689612	42.1788	5.27161	31.1141	Welch Two Sample t-test	two.sided	0.0902878	0.575385	NONE	FALSE	FALSE	FALSE
13710	POLK	-62.4429	230.936	293.379	-2.83055	0.00690376	45.3277	-106.866	-18.0199	Welch Two Sample t-test	two.sided	0.0903294	-0.345272	NONE	FALSE	FALSE	TRUE
16369	SLC6A20	-7.99333	10.9608	18.9541	-2.74961	0.0069123	117.255	-13.7505	-2.23615	Welch Two Sample t-test	two.sided	0.0903827	-0.79016	NONE	FALSE	FALSE	FALSE
8695	KAL1	-92.3682	186.441	278.809	-2.78046	0.00692192	72.0176	-158.592	-26.1446	Welch Two Sample t-test	two.sided	0.09045	-0.58056	NONE	FALSE	FALSE	FALSE
145	ACER1	-13.2435	11.769	25.0125	-2.7339	0.00693279	167.302	-22.8071	-3.67988	Welch Two Sample t-test	two.sided	0.0904751	-1.08766	NONE	FALSE	FALSE	FALSE
2699	C8orf45	-6.71506	19.9541	26.6692	-2.79165	0.00692983	63.1236	-11.5217	-1.90842	Welch Two Sample t-test	two.sided	0.0904751	-0.418487	NONE	FALSE	FALSE	FALSE
5049	DNAJC16	-69.6029	466.172	535.775	-2.81523	0.00696799	49.722	-119.269	-19.937	Welch Two Sample t-test	two.sided	0.0905329	-0.200765	NONE	FALSE	FALSE	FALSE
11002	MMP7	-403.454	677.171	1080.62	-2.75857	0.00696477	94.9766	-693.807	-113.101	Welch Two Sample t-test	two.sided	0.0905329	-0.674274	NONE	FALSE	FALSE	FALSE
13859	PPM1G	486.433	4208.89	3722.46	2.82045	0.00695448	47.951	139.657	833.21	Welch Two Sample t-test	two.sided	0.0905329	0.177185	NONE	FALSE	FALSE	TRUE
14443	QSER1	-250.185	1192.3	1442.48	-2.81504	0.00696004	49.9736	-428.696	-71.6734	Welch Two Sample t-test	two.sided	0.0905329	-0.274809	NONE	FALSE	FALSE	FALSE
14767	RDBP	700.77	2439.1	1738.33	2.83774	0.00696854	41.9886	202.408	1199.13	Welch Two Sample t-test	two.sided	0.0905329	0.488648	NONE	FALSE	FALSE	FALSE
15052	RNF170	-54.1278	295.54	349.668	-2.79982	0.00696537	57.0607	-92.8398	-15.4158	Welch Two Sample t-test	two.sided	0.0905329	-0.242631	NONE	FALSE	FALSE	FALSE
15473	SAR1A	555.794	3004.33	2448.53	2.83865	0.00695616	41.9217	160.642	950.947	Welch Two Sample t-test	two.sided	0.0905329	0.295124	DEFAV	FALSE	FALSE	FALSE
15297	RPUSD3	151.499	597.509	446.009	2.8374	0.00697427	41.9949	43.7462	259.253	Welch Two Sample t-test	two.sided	0.0905491	0.421886	NONE	FALSE	FALSE	FALSE
19375	VPS25	211.479	1481.71	1270.23	2.82929	0.00697878	44.395	60.8757	362.083	Welch Two Sample t-test	two.sided	0.0905495	0.222172	NONE	FALSE	FALSE	TRUE
11879	NKX2-6	-0.599572	0.00943171	0.609004	-2.7096	0.00698815	459.651	-1.03441	-0.164732	Welch Two Sample t-test	two.sided	0.090613	-6.01279	NONE	FALSE	FALSE	FALSE
12670	OR7E37P	0.300977	0.496393	0.195416	2.83552	0.00700175	42.1068	0.0867829	0.51517	Welch Two Sample t-test	two.sided	0.090615	1.34493	NONE	FALSE	FALSE	FALSE
13202	PELI1	-329.857	889.519	1219.38	-2.81105	0.00699622	50.8419	-565.451	-94.2632	Welch Two Sample t-test	two.sided	0.090615	-0.455046	NONE	FALSE	FALSE	FALSE
17720	TBL1Y	-2.74842	1.61427	4.36269	-2.72902	0.00699976	175.332	-4.73603	-0.760805	Welch Two Sample t-test	two.sided	0.090615	-1.43433	NONE	FALSE	FALSE	TRUE
1717	C11orf31	515.886	1545.63	1029.74	2.83521	0.00701225	42.0301	148.69	883.082	Welch Two Sample t-test	two.sided	0.090635	0.585911	NONE	FALSE	FALSE	FALSE
4205	CRELD2	345.389	1325.48	980.091	2.82796	0.00700915	44.294	99.2909	591.488	Welch Two Sample t-test	two.sided	0.090635	0.435528	NONE	FALSE	FALSE	FALSE
4504	CYBA	770.837	2708.77	1937.93	2.82539	0.00702625	44.8308	221.282	1320.39	Welch Two Sample t-test	two.sided	0.090758	0.48312	NONE	FALSE	FALSE	FALSE
19082	UBXN4	-444.262	2329.6	2773.86	-2.82178	0.00703846	45.8319	-761.204	-127.319	Welch Two Sample t-test	two.sided	0.0907998	-0.251814	NONE	FALSE	FALSE	FALSE
5786	F2RL1	-254.002	946.002	1200	-2.79965	0.00703456	55.2274	-435.805	-72.1994	Welch Two Sample t-test	two.sided	0.0907998	-0.343124	DEFAV	FALSE	FALSE	FALSE
14111	PRPF6	818.073	3771.98	2953.91	2.83173	0.0070762	42.0349	235.073	1401.07	Welch Two Sample t-test	two.sided	0.0910916	0.352697	NONE	FALSE	FALSE	TRUE
14239	PSMC6	262.511	1274.89	1012.38	2.82671	0.0070791	43.495	75.2864	449.735	Welch Two Sample t-test	two.sided	0.0910916	0.332624	NONE	FALSE	FALSE	TRUE
15906	SH2B2	34.32	80.8883	46.5683	2.83271	0.0070726	41.8086	9.86636	58.7736	Welch Two Sample t-test	two.sided	0.0910916	0.796583	NONE	FALSE	FALSE	FALSE
17422	STXBP3	-110.505	584.256	694.76	-2.82213	0.00706666	45.1958	-189.36	-31.6488	Welch Two Sample t-test	two.sided	0.0910916	-0.249915	NONE	FALSE	FALSE	FALSE
17236	SS18	-353.688	1547.11	1900.8	-2.71502	0.0070868	251.238	-610.251	-97.1255	Welch Two Sample t-test	two.sided	0.0911327	-0.297029	NONE	FALSE	TRUE	FALSE
1124	ATF2	-84.6708	318.53	403.2	-2.80293	0.00710845	51.8037	-145.293	-24.0486	Welch Two Sample t-test	two.sided	0.0913531	-0.34007	NONE	FALSE	FALSE	TRUE
4441	CXADR	-191.168	445.914	637.082	-2.80329	0.00715687	50.5346	-328.103	-54.232	Welch Two Sample t-test	two.sided	0.0919169	-0.514713	FAV	FALSE	FALSE	TRUE
5490	ELF2	-83.3352	496.15	579.485	-2.80671	0.00716491	48.9468	-143.004	-23.6665	Welch Two Sample t-test	two.sided	0.0919468	-0.223995	NONE	FALSE	FALSE	TRUE
9570	LIN7B	46.8574	114.414	67.557	2.82779	0.00717738	41.6059	13.4077	80.3071	Welch Two Sample t-test	two.sided	0.0919468	0.760092	NONE	FALSE	FALSE	FALSE
18440	TNRC18	-489.193	2706.82	3196.01	-2.79972	0.00717599	51.6618	-839.867	-138.519	Welch Two Sample t-test	two.sided	0.0919468	-0.239675	NONE	FALSE	FALSE	TRUE
18639	TRIM49	-3.04825	0.734739	3.78299	-2.70029	0.00717127	482.682	-5.26634	-0.830165	Welch Two Sample t-test	two.sided	0.0919468	-2.36422	NONE	FALSE	FALSE	FALSE
3426	CDH7	-1.32272	0.211246	1.53397	-2.69867	0.00721059	473.413	-2.28584	-0.359606	Welch Two Sample t-test	two.sided	0.0920416	-2.86027	NONE	FALSE	FALSE	FALSE
4757	DDX54	422.624	2783.52	2360.9	2.81922	0.00720853	43.6823	120.442	724.806	Welch Two Sample t-test	two.sided	0.0920416	0.237576	NONE	FALSE	FALSE	TRUE
12105	NSMAF	-120.124	791.196	911.319	-2.79651	0.00721608	52.1756	-206.312	-33.9354	Welch Two Sample t-test	two.sided	0.0920416	-0.203922	NONE	FALSE	FALSE	FALSE
14301	PTGFRN	-1559.68	6390.17	7949.85	-2.79522	0.00721553	52.786	-2678.96	-440.407	Welch Two Sample t-test	two.sided	0.0920416	-0.315074	NONE	FALSE	FALSE	FALSE
19142	ULK2	-99.4361	336.541	435.977	-2.80679	0.00719526	48.29	-170.656	-28.2165	Welch Two Sample t-test	two.sided	0.0920416	-0.37347	NONE	FALSE	FALSE	FALSE
19475	WDR25	79.4527	265.742	186.289	2.82641	0.00719867	41.6773	22.7097	136.196	Welch Two Sample t-test	two.sided	0.0920416	0.512483	NONE	FALSE	FALSE	FALSE
18459	TOMM34	296.919	1303.17	1006.25	2.82216	0.00721663	42.6433	84.6919	509.145	Welch Two Sample t-test	two.sided	0.0920416	0.373036	DEFAV	FALSE	FALSE	FALSE
6936	GEN1	-89.985	372.871	462.856	-2.8007	0.00722177	50.2043	-154.512	-25.4575	Welch Two Sample t-test	two.sided	0.0920491	-0.311887	NONE	FALSE	FALSE	TRUE
9234	KRT76	-96.6358	12.0723	108.708	-2.69746	0.00723263	480.763	-167.028	-26.2433	Welch Two Sample t-test	two.sided	0.0920716	-3.17069	NONE	FALSE	FALSE	FALSE
10358	LTBP1	-1337.34	3107.8	4445.15	-2.79298	0.00723092	53.4762	-2297.54	-377.145	Welch Two Sample t-test	two.sided	0.0920716	-0.516336	NONE	FALSE	FALSE	FALSE
9464	LDOC1	367.678	642.845	275.167	2.82519	0.00724626	41.3038	104.908	630.447	Welch Two Sample t-test	two.sided	0.092187	1.22416	NONE	FALSE	FALSE	TRUE
11128	MRPL2	348.696	1087.7	739.005	2.8244	0.00725609	41.3823	99.4362	597.955	Welch Two Sample t-test	two.sided	0.0922123	0.557626	NONE	FALSE	FALSE	TRUE
15375	RUNDC2A	-17.2883	53.2965	70.5848	-2.79234	0.00725834	53.1073	-29.706	-4.87067	Welch Two Sample t-test	two.sided	0.0922123	-0.405317	NONE	FALSE	FALSE	FALSE
20270	ZNF622	288.453	1144.17	855.719	2.81932	0.00726192	42.781	82.0887	494.818	Welch Two Sample t-test	two.sided	0.0922123	0.419096	NONE	FALSE	FALSE	TRUE
1196	ATP5E	2394.47	6520.6	4126.13	2.82101	0.00727688	42.0424	681.575	4107.36	Welch Two Sample t-test	two.sided	0.092237	0.660215	NONE	FALSE	FALSE	FALSE
8452	ING3	-31.5315	141.17	172.701	-2.79975	0.00727886	49.3699	-54.1596	-8.90346	Welch Two Sample t-test	two.sided	0.092237	-0.290848	NONE	FALSE	FALSE	TRUE
12875	PAN2	-89.0091	403.396	492.405	-2.79128	0.00727753	53.1433	-152.965	-25.0534	Welch Two Sample t-test	two.sided	0.092237	-0.287649	NONE	FALSE	FALSE	FALSE
15609	SCXB	6.50013	11.2793	4.77917	2.82444	0.00728211	40.9844	1.85233	11.1479	Welch Two Sample t-test	two.sided	0.092237	1.23885	NONE	FALSE	FALSE	FALSE
10439	MAD2L2	401.847	1193.68	791.832	2.82134	0.00729602	41.6534	114.339	689.355	Welch Two Sample t-test	two.sided	0.0922976	0.592149	NONE	FALSE	FALSE	TRUE
14216	PSMA3	523.061	2468.01	1944.94	2.81423	0.00729453	43.8356	148.439	897.683	Welch Two Sample t-test	two.sided	0.0922976	0.343617	NONE	FALSE	FALSE	TRUE
16272	SLC35E4	59.4233	260.296	200.873	2.80999	0.00730095	45.1222	16.8339	102.013	Welch Two Sample t-test	two.sided	0.0923022	0.373872	NONE	FALSE	FALSE	FALSE
14243	PSMD13	1188.75	4433.82	3245.07	2.81682	0.00732537	42.532	337.397	2040.1	Welch Two Sample t-test	two.sided	0.0924954	0.4503	NONE	FALSE	FALSE	TRUE
14711	RBM4	614.172	3261.11	2646.94	2.81525	0.00732508	43.0131	174.217	1054.13	Welch Two Sample t-test	two.sided	0.0924954	0.301039	NONE	FALSE	FALSE	TRUE
2545	C5orf4	-39.578	90.7289	130.307	-2.76995	0.00734338	63.489	-68.1267	-11.0293	Welch Two Sample t-test	two.sided	0.0926649	-0.52228	NONE	FALSE	FALSE	FALSE
6532	FMO5	-6.49873	16.1581	22.6568	-2.75747	0.0073688	72.373	-11.1965	-1.801	Welch Two Sample t-test	two.sided	0.0929278	-0.487689	NONE	FALSE	FALSE	FALSE
13471	PKN1	894.053	2075.1	1181.05	2.8181	0.00737529	41.3951	253.532	1534.57	Welch Two Sample t-test	two.sided	0.0929516	0.813112	NONE	FALSE	FALSE	TRUE
13787	POU3F1	-114.108	198.683	312.791	-2.77267	0.00738175	60.4452	-196.418	-31.7991	Welch Two Sample t-test	two.sided	0.0929751	-0.654734	NONE	FALSE	FALSE	TRUE
3603	CFDP1	350.525	1182.01	831.486	2.8138	0.00738769	42.4644	99.2073	601.843	Welch Two Sample t-test	two.sided	0.092992	0.507479	DEFAV	FALSE	FALSE	TRUE
13545	PLEC	-5338.33	24620.9	29959.2	-2.77087	0.00739866	61.0463	-9190.72	-1485.94	Welch Two Sample t-test	two.sided	0.0930722	-0.283117	NONE	FALSE	FALSE	FALSE
1417	BCL2L12	180.466	650.475	470.009	2.81427	0.00741216	41.9488	51.0512	309.88	Welch Two Sample t-test	two.sided	0.0931841	0.468805	NONE	FALSE	FALSE	FALSE
730	ANP32C	2.32576	8.2653	5.93953	2.80974	0.00742704	43.0846	0.656542	3.99498	Welch Two Sample t-test	two.sided	0.0933132	0.476717	NONE	FALSE	FALSE	FALSE
3267	CCT7	1154.7	7867.02	6712.31	2.80051	0.00744042	45.9253	324.711	1984.69	Welch Two Sample t-test	two.sided	0.0934232	0.229006	NONE	FALSE	FALSE	FALSE
2495	C4orf34	-94.2607	387.615	481.875	-2.77959	0.00746397	54.2641	-162.242	-26.2793	Welch Two Sample t-test	two.sided	0.0936206	-0.314037	NONE	FALSE	FALSE	FALSE
5733	EVI5	-66.1248	311.521	377.646	-2.79934	0.00746903	45.8231	-113.677	-18.5721	Welch Two Sample t-test	two.sided	0.0936206	-0.277704	NONE	FALSE	FALSE	FALSE
6662	FSTL4	-90.4048	119.808	210.213	-2.73817	0.00747002	88.4252	-156.014	-24.7959	Welch Two Sample t-test	two.sided	0.0936206	-0.811127	NONE	FALSE	FALSE	FALSE
6798	GALNT10	-226.788	720.218	947.006	-2.78685	0.00749396	50.1974	-390.224	-63.3516	Welch Two Sample t-test	two.sided	0.0938624	-0.39494	NONE	FALSE	FALSE	FALSE
9816	LOC158572	-3.8472	11.3995	15.2467	-2.78807	0.00750975	49.3523	-6.61967	-1.07473	Welch Two Sample t-test	two.sided	0.0940019	-0.419526	NONE	FALSE	FALSE	FALSE
6199	FAU	2741.9	10255.9	7514.04	2.80392	0.00754301	43.0546	769.886	4713.91	Welch Two Sample t-test	two.sided	0.0941271	0.448799	NONE	FALSE	FALSE	FALSE
8078	HSD17B4	-290.012	1400.16	1690.17	-2.79667	0.00754045	45.4906	-498.81	-81.2139	Welch Two Sample t-test	two.sided	0.0941271	-0.271579	NONE	FALSE	FALSE	FALSE
9114	KLHL20	-57.1302	312.882	370.012	-2.78968	0.00753853	48.1222	-98.3036	-15.9568	Welch Two Sample t-test	two.sided	0.0941271	-0.241954	NONE	FALSE	FALSE	TRUE
10632	MATR3	-474.056	4320.02	4794.08	-2.7901	0.00752606	48.2025	-815.639	-132.473	Welch Two Sample t-test	two.sided	0.0941271	-0.150215	NONE	FALSE	FALSE	FALSE
13240	PFDN5	1757.41	5083.3	3325.9	2.80958	0.00754118	41.3871	494.534	3020.28	Welch Two Sample t-test	two.sided	0.0941271	0.612023	NONE	FALSE	FALSE	FALSE
5682	ERO1LB	-52.5441	135.234	187.778	-2.7274	0.00755246	99.0144	-90.7705	-14.3177	Welch Two Sample t-test	two.sided	0.0941288	-0.473571	NONE	FALSE	FALSE	FALSE
6937	GET4	506.078	1533.16	1027.08	2.80945	0.00755043	41.2915	142.367	869.789	Welch Two Sample t-test	two.sided	0.0941288	0.577957	NONE	FALSE	FALSE	TRUE
8522	IQCB1	-95.0802	373.018	468.099	-2.75878	0.00761037	62.1746	-163.97	-26.1904	Welch Two Sample t-test	two.sided	0.0946174	-0.327566	NONE	FALSE	FALSE	TRUE
15210	RPL39L	347.673	763.845	416.173	2.80463	0.00760172	41.9362	97.492	597.853	Welch Two Sample t-test	two.sided	0.0946174	0.876098	NONE	FALSE	FALSE	FALSE
16972	SON	-842.706	4302.16	5144.87	-2.7864	0.00760694	48.0699	-1450.77	-234.642	Welch Two Sample t-test	two.sided	0.0946174	-0.258072	NONE	FALSE	FALSE	TRUE
13829	PPFIBP2	-161.111	546.607	707.718	-2.76995	0.00760142	55.7428	-277.639	-44.5831	Welch Two Sample t-test	two.sided	0.0946174	-0.37267	FAV	FALSE	FALSE	FALSE
8966	KIAA1429	-197.911	1430.38	1628.29	-2.77959	0.00763038	50.4107	-340.894	-54.927	Welch Two Sample t-test	two.sided	0.094808	-0.18696	NONE	FALSE	FALSE	FALSE
18340	TMPO	-346.527	1525.25	1871.78	-2.76254	0.00763984	58.8857	-597.538	-95.5165	Welch Two Sample t-test	two.sided	0.0948672	-0.295363	NONE	FALSE	FALSE	FALSE
20052	ZNF318	-140.486	689.371	829.857	-2.76884	0.00765307	55.0036	-242.167	-38.8043	Welch Two Sample t-test	two.sided	0.0949732	-0.267582	NONE	FALSE	FALSE	TRUE
14581	RALGAPB	-240.554	1393.54	1634.09	-2.77798	0.00768147	50.021	-414.479	-66.6282	Welch Two Sample t-test	two.sided	0.0952088	-0.229736	NONE	FALSE	FALSE	FALSE
15209	RPL38	4291.5	10755	6463.51	2.80157	0.0076807	41.6664	1199.43	7383.56	Welch Two Sample t-test	two.sided	0.0952088	0.734619	DEFAV	FALSE	FALSE	FALSE
14402	PWP2	207.635	1209.53	1001.89	2.79324	0.0077169	43.6785	57.7919	357.478	Welch Two Sample t-test	two.sided	0.0955309	0.271716	NONE	FALSE	FALSE	TRUE
11453	MYSM1	-22.2247	83.6303	105.855	-2.77845	0.00771658	49.1006	-38.2984	-6.15101	Welch Two Sample t-test	two.sided	0.0955309	-0.339991	FAV	FALSE	FALSE	TRUE
2073	C19orf42	267.084	1231.21	964.127	2.79427	0.0077382	43.0142	74.3245	459.843	Welch Two Sample t-test	two.sided	0.0957359	0.352782	NONE	FALSE	FALSE	FALSE
123	ACADS	176.445	556.213	379.768	2.79645	0.00774461	42.2427	49.1337	303.756	Welch Two Sample t-test	two.sided	0.0957567	0.550519	NONE	FALSE	FALSE	TRUE
1172	ATP1A1	-4064.46	20802.4	24866.9	-2.77557	0.00775411	49.537	-7006.41	-1122.51	Welch Two Sample t-test	two.sided	0.0957572	-0.257474	NONE	FALSE	FALSE	FALSE
3302	CD2AP	-211.562	1162.16	1373.72	-2.77929	0.00775329	48.0338	-364.61	-58.5136	Welch Two Sample t-test	two.sided	0.0957572	-0.241281	NONE	FALSE	FALSE	FALSE
2340	C22orf27	45.3109	206.543	161.232	2.78944	0.00779232	43.7062	12.5675	78.0542	Welch Two Sample t-test	two.sided	0.0959643	0.357303	NONE	FALSE	FALSE	FALSE
9821	LOC200726	-0.235437	0.194327	0.429764	-2.71129	0.00778403	109.458	-0.407536	-0.0633392	Welch Two Sample t-test	two.sided	0.0959643	-1.14506	NONE	FALSE	FALSE	FALSE
10078	LOC647859	-0.750241	0.985427	1.73567	-2.71249	0.0078121	104.375	-1.2987	-0.20178	Welch Two Sample t-test	two.sided	0.0959643	-0.81667	NONE	FALSE	FALSE	FALSE
10769	MEI1	-71.018	96.216	167.234	-2.70393	0.00780961	124.691	-123	-19.0356	Welch Two Sample t-test	two.sided	0.0959643	-0.797519	NONE	FALSE	FALSE	FALSE
11183	MRPS5	280.493	1404.78	1124.28	2.78561	0.00780983	44.6949	77.6479	483.339	Welch Two Sample t-test	two.sided	0.0959643	0.321335	NONE	FALSE	FALSE	FALSE
14670	RBBP5	-81.1287	389.179	470.308	-2.7788	0.00779962	47.347	-139.851	-22.406	Welch Two Sample t-test	two.sided	0.0959643	-0.273171	NONE	FALSE	FALSE	TRUE
15498	SBNO1	-144.61	466.455	611.065	-2.7741	0.00778659	49.4948	-249.34	-39.88	Welch Two Sample t-test	two.sided	0.0959643	-0.389587	NONE	FALSE	FALSE	FALSE
18324	TMEM93	154.524	610.732	456.207	2.79213	0.00781358	42.5228	42.8786	266.17	Welch Two Sample t-test	two.sided	0.0959643	0.420849	NONE	FALSE	FALSE	FALSE
18603	TRIM13	-68.332	501.453	569.785	-2.76387	0.00777761	54.4612	-117.89	-18.7744	Welch Two Sample t-test	two.sided	0.0959643	-0.184303	NONE	FALSE	FALSE	FALSE
3961	CNO	62.7315	347.8	285.069	2.78474	0.0078189	44.8426	17.3556	108.107	Welch Two Sample t-test	two.sided	0.0959713	0.286949	NONE	FALSE	FALSE	FALSE
1534	BNIP1	58.13	246.575	188.445	2.78919	0.00783145	43.1669	16.1045	100.155	Welch Two Sample t-test	two.sided	0.0960449	0.387883	NONE	FALSE	FALSE	FALSE
10137	LOC729991	74.6135	352.097	277.483	2.79133	0.00783439	42.4524	20.6864	128.541	Welch Two Sample t-test	two.sided	0.0960449	0.343571	NONE	FALSE	FALSE	FALSE
3762	CISD1	181.072	683.577	502.505	2.78905	0.00784262	43.0397	50.1468	311.997	Welch Two Sample t-test	two.sided	0.0960875	0.443966	NONE	FALSE	FALSE	FALSE
13766	POP5	135.207	541.413	406.206	2.78442	0.00784911	44.4488	37.372	233.043	Welch Two Sample t-test	two.sided	0.0961088	0.414519	NONE	FALSE	FALSE	TRUE
3647	CHCHD8	341.38	1258.35	916.972	2.78774	0.00785425	43.2741	94.4661	588.294	Welch Two Sample t-test	two.sided	0.0961136	0.456586	NONE	FALSE	FALSE	FALSE
2177	C1orf186	-36.9734	55.8449	92.8184	-2.7396	0.00785915	67.6056	-63.907	-10.0399	Welch Two Sample t-test	two.sided	0.0961155	-0.732984	NONE	FALSE	FALSE	FALSE
18320	TMEM90A	-0.813934	1.28287	2.09681	-2.67881	0.00788822	245.296	-1.41241	-0.215462	Welch Two Sample t-test	two.sided	0.0964127	-0.708816	NONE	FALSE	FALSE	FALSE
11760	NEU1	427.833	1759.17	1331.34	2.79043	0.00789558	41.8216	118.378	737.288	Welch Two Sample t-test	two.sided	0.0964443	0.402019	NONE	FALSE	FALSE	FALSE
644	ANKFY1	-315.525	1464.96	1780.49	-2.77701	0.00795334	45.2713	-544.331	-86.7194	Welch Two Sample t-test	two.sided	0.0970912	-0.281409	NONE	FALSE	FALSE	FALSE
10743	MED23	-87.3718	462.362	549.734	-2.77208	0.00796093	46.947	-150.781	-23.9628	Welch Two Sample t-test	two.sided	0.0970999	-0.24971	NONE	FALSE	FALSE	TRUE
17561	SYTL5	-35.4895	36.6578	72.1473	-2.72117	0.00796365	80.8323	-61.4397	-9.5392	Welch Two Sample t-test	two.sided	0.0970999	-0.976824	NONE	FALSE	FALSE	FALSE
3096	CCDC18	-18.1726	76.7733	94.9459	-2.75527	0.00798759	53.7697	-31.3972	-4.94797	Welch Two Sample t-test	two.sided	0.097318	-0.306501	NONE	FALSE	FALSE	FALSE
18441	TNRC6A	-138.505	848.963	987.468	-2.76905	0.00799116	47.5595	-239.1	-37.9112	Welch Two Sample t-test	two.sided	0.097318	-0.218033	NONE	FALSE	FALSE	TRUE
16963	SOCS5	-80.2517	440.184	520.436	-2.76393	0.00800284	49.426	-138.588	-21.9156	Welch Two Sample t-test	two.sided	0.0974016	-0.241613	NONE	FALSE	FALSE	FALSE
6315	FDX1	79.0469	460.063	381.016	2.77463	0.0080164	45.0453	21.6685	136.425	Welch Two Sample t-test	two.sided	0.0975079	0.27198	NONE	FALSE	FALSE	FALSE
10342	LSM2	426.607	1145.31	718.704	2.78663	0.0080285	41.0448	117.444	735.77	Welch Two Sample t-test	two.sided	0.0975965	0.67227	NONE	FALSE	FALSE	TRUE
430	AHNAK2	-3719.23	10792.4	14511.6	-2.75512	0.00805631	52.2659	-6427.74	-1010.71	Welch Two Sample t-test	two.sided	0.0978169	-0.427194	NONE	FALSE	FALSE	FALSE
12193	NUP188	-397.061	2223.25	2620.31	-2.76111	0.00805587	49.5621	-685.964	-108.157	Welch Two Sample t-test	two.sided	0.0978169	-0.237068	NONE	FALSE	FALSE	FALSE
9222	KRT3	-102.96	13.5828	116.542	-2.66034	0.00807281	470.352	-179.009	-26.9101	Welch Two Sample t-test	two.sided	0.0979585	-3.101	NONE	FALSE	FALSE	FALSE
19928	ZNF114	101.757	204.133	102.376	2.77932	0.00809967	42.2057	27.8813	175.632	Welch Two Sample t-test	two.sided	0.0982255	0.995629	DEFAV	FALSE	FALSE	FALSE
10717	MDP1	82.2018	220.203	138.001	2.78179	0.0081072	41.355	22.5401	141.864	Welch Two Sample t-test	two.sided	0.0982578	0.674152	NONE	FALSE	FALSE	FALSE
12794	P2RX4	129.786	447.488	317.702	2.77716	0.00811306	42.6805	35.5188	224.053	Welch Two Sample t-test	two.sided	0.09827	0.494175	NONE	FALSE	FALSE	FALSE
9184	KRAS	-269.989	1083	1352.99	-2.72248	0.00813446	71.5024	-467.705	-72.2731	Welch Two Sample t-test	two.sided	0.0984195	-0.321118	NONE	FALSE	FALSE	FALSE
11114	MRPL14	892.03	2291.2	1399.17	2.78053	0.00813513	41.3351	244.295	1539.77	Welch Two Sample t-test	two.sided	0.0984195	0.711531	NONE	FALSE	FALSE	FALSE
17997	TIMM16	171.099	394.577	223.477	2.78128	0.00815162	40.8875	46.8507	295.348	Welch Two Sample t-test	two.sided	0.0985601	0.820177	NONE	FALSE	FALSE	FALSE
11738	NEIL2	84.5293	402.962	318.432	2.77105	0.00815785	43.9776	23.0508	146.008	Welch Two Sample t-test	two.sided	0.0985764	0.339656	NONE	FALSE	FALSE	TRUE
1654	C10orf111	1.26234	4.38784	3.1255	2.76485	0.00817083	45.9418	0.343287	2.1814	Welch Two Sample t-test	two.sided	0.0986192	0.489424	NONE	FALSE	FALSE	FALSE
11154	MRPL53	357.991	993.147	635.156	2.7781	0.00817114	41.5498	97.8539	618.129	Welch Two Sample t-test	two.sided	0.0986192	0.644897	NONE	FALSE	FALSE	FALSE
9477	LENG1	99.8168	285.221	185.404	2.77891	0.0081864	41.0979	27.2813	172.352	Welch Two Sample t-test	two.sided	0.0986898	0.621406	NONE	FALSE	FALSE	FALSE
11310	MTUS1	-380.164	1288.71	1668.87	-2.75249	0.00819046	50.5987	-657.497	-102.831	Welch Two Sample t-test	two.sided	0.0986898	-0.372948	NONE	FALSE	FALSE	FALSE
14736	RBP3	-0.505233	0.549393	1.05463	-2.67422	0.00819163	177.042	-0.878071	-0.132394	Welch Two Sample t-test	two.sided	0.0986898	-0.940821	NONE	FALSE	FALSE	FALSE
5324	ECHS1	653.821	3153.09	2499.27	2.77015	0.00821827	43.3396	177.941	1129.7	Welch Two Sample t-test	two.sided	0.0988931	0.33526	NONE	FALSE	FALSE	FALSE
12176	NUDT5	342.426	1318.31	975.886	2.77509	0.00821405	41.8472	93.382	591.469	Welch Two Sample t-test	two.sided	0.0988931	0.433907	NONE	FALSE	FALSE	FALSE
2536	C5orf41	-46.9333	155.733	202.666	-2.75111	0.00823494	50.3016	-81.1938	-12.6729	Welch Two Sample t-test	two.sided	0.0989464	-0.380033	NONE	FALSE	FALSE	FALSE
8294	IGFBP4	3338.79	10584.7	7245.9	2.76735	0.00823738	43.9692	907.216	5770.36	Welch Two Sample t-test	two.sided	0.0989464	0.546742	NONE	FALSE	FALSE	FALSE
17578	TACO1	255.336	796.218	540.882	2.77708	0.00822895	41.0466	69.6575	441.014	Welch Two Sample t-test	two.sided	0.0989464	0.55785	NONE	FALSE	FALSE	FALSE
23	AARSD1	206.114	784.346	578.232	2.77078	0.00824757	42.6938	56.0644	356.163	Welch Two Sample t-test	two.sided	0.09901	0.439841	NONE	FALSE	FALSE	FALSE
135	ACBD7	-19.8604	28.4635	48.3238	-2.68107	0.00828011	131.344	-34.514	-5.20667	Welch Two Sample t-test	two.sided	0.099093	-0.763622	NONE	FALSE	FALSE	FALSE
957	ARID4B	-125.426	722.763	848.189	-2.75345	0.00827749	48.4611	-216.993	-33.8595	Welch Two Sample t-test	two.sided	0.099093	-0.230863	NONE	FALSE	FALSE	TRUE
4009	COL16A1	-667.503	2195.76	2863.26	-2.73307	0.00826376	59.112	-1156.19	-178.815	Welch Two Sample t-test	two.sided	0.099093	-0.382939	NONE	FALSE	FALSE	FALSE
5757	EXOSC1	78.5042	531.882	453.378	2.7599	0.00828878	45.7492	21.2398	135.769	Welch Two Sample t-test	two.sided	0.099093	0.230393	NONE	FALSE	FALSE	TRUE
10356	LTB4R2	-152.137	416.965	569.102	-2.73965	0.00827058	55.1203	-263.418	-40.8547	Welch Two Sample t-test	two.sided	0.099093	-0.44876	NONE	FALSE	FALSE	TRUE
12719	ORMDL2	327.771	1296.18	968.412	2.76987	0.00828818	42.3862	89.0268	566.516	Welch Two Sample t-test	two.sided	0.099093	0.420577	NONE	FALSE	FALSE	FALSE
12917	PARM1	-289.511	355.577	645.088	-2.65854	0.00827057	298.926	-503.816	-75.2064	Welch Two Sample t-test	two.sided	0.099093	-0.859334	NONE	FALSE	FALSE	TRUE
13856	PPM1D	-36.8698	216.512	253.381	-2.73709	0.00830449	55.6838	-63.8577	-9.88185	Welch Two Sample t-test	two.sided	0.0992223	-0.226866	NONE	FALSE	FALSE	TRUE
3434	CDIPT	330.635	2291.93	1961.3	2.76095	0.00832904	44.7095	89.3949	571.876	Welch Two Sample t-test	two.sided	0.0993695	0.224756	NONE	FALSE	FALSE	FALSE
4118	COX7A2	645.201	2456.34	1811.13	2.76497	0.00833155	43.3103	174.706	1115.7	Welch Two Sample t-test	two.sided	0.0993695	0.439614	NONE	FALSE	FALSE	FALSE
8203	IDE	-147.161	539.014	686.175	-2.74676	0.00832866	50.3327	-254.755	-39.5679	Welch Two Sample t-test	two.sided	0.0993695	-0.348255	NONE	FALSE	FALSE	FALSE
5436	EIF2B4	131.086	967.606	836.52	2.75551	0.00835045	46.3287	35.3464	226.826	Welch Two Sample t-test	two.sided	0.0995362	0.21002	NONE	FALSE	FALSE	FALSE
14755	RCE1	147.534	736.593	589.059	2.75637	0.0083563	45.9079	39.7886	255.28	Welch Two Sample t-test	two.sided	0.0995472	0.322456	NONE	FALSE	FALSE	FALSE
4547	CYP2F1	-4.25775	2.5209	6.77865	-2.65042	0.00838735	366.815	-7.41674	-1.09875	Welch Two Sample t-test	two.sided	0.0995654	-1.42706	NONE	FALSE	FALSE	FALSE
7767	HIATL1	-372.819	1834.06	2206.88	-2.75457	0.00838012	46.174	-645.228	-100.41	Welch Two Sample t-test	two.sided	0.0995654	-0.266966	NONE	FALSE	FALSE	FALSE
15103	RNPC3	-14.094	87.1989	101.293	-2.7311	0.00837794	57.2132	-24.427	-3.76101	Welch Two Sample t-test	two.sided	0.0995654	-0.216151	NONE	FALSE	FALSE	TRUE
15625	SDF2	272.172	1117.41	845.242	2.76842	0.00837002	41.6639	73.7205	470.623	Welch Two Sample t-test	two.sided	0.0995654	0.402727	NONE	FALSE	FALSE	FALSE
17469	SUPT4H1	241.935	1402.39	1160.45	2.76505	0.00838488	42.4917	65.4187	418.451	Welch Two Sample t-test	two.sided	0.0995654	0.273198	NONE	FALSE	FALSE	TRUE
19022	UBE2I	419.205	2750.02	2330.81	2.76471	0.00837447	42.7518	113.369	725.042	Welch Two Sample t-test	two.sided	0.0995654	0.238608	NONE	FALSE	FALSE	TRUE
13085	PCYOX1	-356.511	1885.68	2242.2	-2.74604	0.00839639	49.3057	-617.369	-95.6538	Welch Two Sample t-test	two.sided	0.0996142	-0.249824	NONE	FALSE	FALSE	FALSE
10825	MFAP5	-274.943	450.278	725.221	-2.70414	0.00840758	77.8297	-477.37	-72.5168	Welch Two Sample t-test	two.sided	0.0996885	-0.687606	NONE	FALSE	FALSE	FALSE
16939	SNX22	103.47	301.04	197.57	2.76182	0.00843994	42.7157	27.9013	179.039	Welch Two Sample t-test	two.sided	0.100014	0.607591	NONE	FALSE	FALSE	FALSE
17386	STON2	-315.791	1071.91	1387.7	-2.73441	0.00845811	53.4543	-547.384	-84.1982	Welch Two Sample t-test	two.sided	0.10017	-0.372513	NONE	FALSE	FALSE	FALSE
5645	ERAL1	248.279	1520.48	1272.2	2.75334	0.00848103	44.9492	66.6538	429.904	Welch Two Sample t-test	two.sided	0.100193	0.257201	NONE	FALSE	FALSE	FALSE
11765	NEURL2	16.5423	38.3404	21.7981	2.76613	0.00847517	40.9041	4.46397	28.6205	Welch Two Sample t-test	two.sided	0.100193	0.81466	NONE	FALSE	FALSE	FALSE
13732	POLR2J	494.39	1594.07	1099.68	2.76396	0.00847629	41.536	133.295	855.484	Welch Two Sample t-test	two.sided	0.100193	0.535631	NONE	FALSE	FALSE	TRUE
14197	PSEN2	75.2818	375.462	300.18	2.74551	0.00848358	47.8848	20.1468	130.417	Welch Two Sample t-test	two.sided	0.100193	0.322838	NONE	FALSE	FALSE	FALSE
15236	RPRD1A	-221.363	843.827	1065.19	-2.74743	0.00848483	47.0951	-383.442	-59.2836	Welch Two Sample t-test	two.sided	0.100193	-0.336091	NONE	FALSE	FALSE	TRUE
6139	FAM83H	-1167.06	6191.24	7358.3	-2.73466	0.00849368	52.5371	-2023.22	-310.901	Welch Two Sample t-test	two.sided	0.100202	-0.249144	NONE	FALSE	FALSE	FALSE
15701	SEMA4B	-1613.14	5792	7405.14	-2.73653	0.00849547	51.5967	-2796.24	-430.032	Welch Two Sample t-test	two.sided	0.100202	-0.354465	NONE	FALSE	FALSE	FALSE
11763	NEU4	29.2739	36.6845	7.41063	2.76679	0.0085066	40.2991	7.89496	50.6528	Welch Two Sample t-test	two.sided	0.100239	2.3075	NONE	FALSE	FALSE	FALSE
12762	OTUB1	549.262	3701.2	3151.93	2.74326	0.00850852	48.3481	146.763	951.761	Welch Two Sample t-test	two.sided	0.100239	0.231754	DEFAV	FALSE	FALSE	TRUE
6038	FAM36A	135.381	618.124	482.743	2.75258	0.00859565	43.4315	36.2217	234.54	Welch Two Sample t-test	two.sided	0.101207	0.35664	NONE	FALSE	FALSE	FALSE
5184	DRGX	-1.78453	0.195237	1.97976	-2.63662	0.00864621	478.108	-3.11444	-0.454608	Welch Two Sample t-test	two.sided	0.10133	-3.34203	NONE	FALSE	FALSE	FALSE
8870	KGFLP1	-1.44873	2.55636	4.00509	-2.71313	0.00862404	61.7891	-2.51619	-0.381266	Welch Two Sample t-test	two.sided	0.10133	-0.647742	NONE	FALSE	FALSE	FALSE
11625	NCRNA00116	249.562	526.121	276.559	2.75819	0.00864515	40.9701	66.8292	432.294	Welch Two Sample t-test	two.sided	0.10133	0.927807	NONE	FALSE	FALSE	FALSE
14751	RCBTB2	-56.8664	284.943	341.81	-2.73795	0.0086388	48.1503	-98.6233	-15.1095	Welch Two Sample t-test	two.sided	0.10133	-0.262518	NONE	FALSE	FALSE	FALSE
16641	SNORA67	0.687698	1.2279	0.540207	2.75116	0.00861484	43.6163	0.183799	1.1916	Welch Two Sample t-test	two.sided	0.10133	1.18461	NONE	FALSE	FALSE	FALSE
17170	SPSB1	-211.118	1307.91	1519.03	-2.70661	0.00863528	66.292	-366.839	-55.3967	Welch Two Sample t-test	two.sided	0.10133	-0.215884	NONE	FALSE	FALSE	FALSE
4916	DIDO1	-216.276	1335.37	1551.65	-2.73961	0.00861878	47.8336	-375.018	-57.5338	Welch Two Sample t-test	two.sided	0.10133	-0.216559	FAV	FALSE	FALSE	FALSE
5813	FADS3	248.984	836.738	587.754	2.73498	0.00862964	49.5907	66.0937	431.874	Welch Two Sample t-test	two.sided	0.10133	0.509563	DEFAV	FALSE	FALSE	FALSE
4779	DEFB104A	-0.169059	0.0474341	0.216493	-2.66856	0.00866413	120.793	-0.294483	-0.0436348	Welch Two Sample t-test	two.sided	0.101422	-2.19032	NONE	FALSE	FALSE	FALSE
10079	LOC647946	-7.34939	14.3487	21.6981	-2.69675	0.00865984	74.2248	-12.7793	-1.91943	Welch Two Sample t-test	two.sided	0.101422	-0.596647	NONE	FALSE	FALSE	FALSE
11171	MRPS24	671.445	2151.76	1480.32	2.75444	0.0086713	41.7479	179.413	1163.48	Welch Two Sample t-test	two.sided	0.101448	0.539613	NONE	FALSE	FALSE	FALSE
9387	LARS2	-76.1351	412.932	489.067	-2.73602	0.00868016	48.1972	-132.079	-20.1912	Welch Two Sample t-test	two.sided	0.101493	-0.244129	NONE	FALSE	FALSE	FALSE
2247	C20orf111	213.098	1004.28	791.178	2.7505	0.00868593	42.7872	56.83	369.366	Welch Two Sample t-test	two.sided	0.101501	0.344081	NONE	FALSE	FALSE	FALSE
1544	BOLA2	1035.88	2693.13	1657.26	2.75491	0.00870686	41.124	276.576	1795.18	Welch Two Sample t-test	two.sided	0.101629	0.70049	NONE	FALSE	FALSE	FALSE
5944	FAM168A	-44.7093	146.908	191.618	-2.72123	0.00870466	54.7009	-77.6394	-11.7792	Welch Two Sample t-test	two.sided	0.101629	-0.383314	NONE	FALSE	FALSE	FALSE
17195	SRC	-347.58	1957.62	2305.2	-2.72478	0.0087295	52.3148	-603.517	-91.6431	Welch Two Sample t-test	two.sided	0.101834	-0.235791	NONE	FALSE	FALSE	TRUE
5124	DOPEY1	-78.1508	417.074	495.225	-2.72687	0.00873511	51.1861	-135.682	-20.6195	Welch Two Sample t-test	two.sided	0.101841	-0.24778	NONE	FALSE	FALSE	FALSE
4702	DCXR	594.703	1481.91	887.206	2.7508	0.00876002	41.6516	158.301	1031.11	Welch Two Sample t-test	two.sided	0.101853	0.740116	NONE	FALSE	FALSE	FALSE
13241	PFDN6	221.932	915.527	693.595	2.74142	0.00876133	44.7442	58.8541	385.01	Welch Two Sample t-test	two.sided	0.101853	0.400509	NONE	FALSE	FALSE	FALSE
18611	TRIM23	-38.1037	172.488	210.592	-2.73831	0.00875603	45.9694	-66.1138	-10.0937	Welch Two Sample t-test	two.sided	0.101853	-0.287953	NONE	FALSE	FALSE	FALSE
20180	ZNF514	-27.6804	107.493	135.174	-2.72158	0.00874614	53.5665	-48.0752	-7.2856	Welch Two Sample t-test	two.sided	0.101853	-0.330568	NONE	FALSE	FALSE	FALSE
20470	ZSCAN20	-10.5731	52.9755	63.5486	-2.72576	0.00875243	51.3558	-18.3591	-2.78709	Welch Two Sample t-test	two.sided	0.101853	-0.262535	NONE	FALSE	FALSE	FALSE
15529	SCARNA18	-0.00926906	0	0.00926906	-2.63232	0.00876671	458	-0.0161889	-0.00234926	Welch Two Sample t-test	two.sided	0.101857	#DIV/0!	NONE	FALSE	FALSE	FALSE
11290	MTMR3	-214.956	1266.16	1481.11	-2.73143	0.00877626	48.3594	-373.157	-56.7551	Welch Two Sample t-test	two.sided	0.101909	-0.226226	NONE	FALSE	FALSE	FALSE
17889	TFF1	-12.5075	2.71171	15.2192	-2.62964	0.0088233	477.432	-21.8535	-3.16154	Welch Two Sample t-test	two.sided	0.102397	-2.48862	NONE	FALSE	FALSE	FALSE
2658	C7orf47	128.396	401.933	273.537	2.74562	0.00885743	41.9275	34.0177	222.774	Welch Two Sample t-test	two.sided	0.102675	0.555219	NONE	FALSE	FALSE	FALSE
15813	SETDB2	-29.4616	160.699	190.161	-2.72597	0.0088561	49.2203	-51.1781	-7.74509	Welch Two Sample t-test	two.sided	0.102675	-0.242857	NONE	FALSE	FALSE	TRUE
1741	C11orf68	299.328	1186.47	887.138	2.74255	0.00888126	42.5745	79.1578	519.499	Welch Two Sample t-test	two.sided	0.102826	0.419441	NONE	FALSE	FALSE	FALSE
13388	PIGV	-58.0276	297.397	355.425	-2.73168	0.00888534	46.3547	-100.778	-15.2776	Welch Two Sample t-test	two.sided	0.102826	-0.257154	NONE	FALSE	FALSE	FALSE
13926	PPP4C	938.001	3659.88	2721.88	2.74521	0.00888566	41.6698	248.288	1627.71	Welch Two Sample t-test	two.sided	0.102826	0.427194	NONE	FALSE	FALSE	TRUE
1374	BATF3	35.6833	81.3499	45.6666	2.74436	0.00890507	41.6699	9.43724	61.9294	Welch Two Sample t-test	two.sided	0.102991	0.833002	NONE	FALSE	FALSE	TRUE
8777	KCNJ5	-18.5674	28.1769	46.7444	-2.69409	0.00892785	66.4444	-32.3258	-4.809	Welch Two Sample t-test	two.sided	0.103103	-0.730277	NONE	FALSE	FALSE	FALSE
11962	NOP10	629.1	2231.55	1602.45	2.74114	0.00893006	42.3434	166.055	1092.14	Welch Two Sample t-test	two.sided	0.103103	0.477766	NONE	FALSE	FALSE	TRUE
20296	ZNF664	-364.667	1826.43	2191.1	-2.71791	0.00892274	51.6207	-633.951	-95.384	Welch Two Sample t-test	two.sided	0.103103	-0.262627	NONE	FALSE	FALSE	FALSE
11836	NHS	-50.4154	176.302	226.717	-2.71706	0.00897868	50.8891	-87.6682	-13.1625	Welch Two Sample t-test	two.sided	0.103547	-0.362846	NONE	FALSE	FALSE	TRUE
20353	ZNF740	-101.03	656.596	757.627	-2.71764	0.00897665	50.6581	-175.676	-26.3848	Welch Two Sample t-test	two.sided	0.103547	-0.206481	NONE	FALSE	FALSE	FALSE
11802	NFKBIE	196.855	723.786	526.931	2.73094	0.00899411	44.8787	51.6613	342.05	Welch Two Sample t-test	two.sided	0.103616	0.45795	NONE	FALSE	FALSE	TRUE
13811	PPARA	-133.653	583.201	716.854	-2.71056	0.00899498	53.7901	-232.519	-34.7872	Welch Two Sample t-test	two.sided	0.103616	-0.297686	NONE	FALSE	FALSE	TRUE
4207	CRHBP	-1.18927	1.94997	3.13924	-2.65794	0.00901032	112.173	-2.07581	-0.30274	Welch Two Sample t-test	two.sided	0.103691	-0.686965	NONE	FALSE	FALSE	FALSE
19674	YEATS2	-328.725	1625.63	1954.35	-2.70624	0.00901175	55.7815	-572.078	-85.3713	Welch Two Sample t-test	two.sided	0.103691	-0.265694	NONE	FALSE	FALSE	TRUE
6684	FUNDC2P2	4.47937	15.3678	10.8884	2.73937	0.0090191	41.6842	1.17869	7.78005	Welch Two Sample t-test	two.sided	0.103717	0.497117	NONE	FALSE	FALSE	FALSE
19068	UBR2	-154.869	776.218	931.087	-2.71593	0.00903487	50.3129	-269.385	-40.3537	Welch Two Sample t-test	two.sided	0.103839	-0.262454	NONE	FALSE	FALSE	FALSE
13723	POLR2D	187.651	951.219	763.567	2.73536	0.00905388	42.483	49.2534	326.049	Welch Two Sample t-test	two.sided	0.103919	0.317022	NONE	FALSE	FALSE	TRUE
14245	PSMD1	373.335	3371.37	2998.03	2.72658	0.00905721	45.4939	97.6381	649.033	Welch Two Sample t-test	two.sided	0.103919	0.169318	NONE	FALSE	FALSE	TRUE
11568	NCAPG2	-170.459	691.243	861.701	-2.7183	0.00905045	48.955	-296.478	-44.4396	Welch Two Sample t-test	two.sided	0.103919	-0.317995	FAV	FALSE	FALSE	TRUE
11190	MRTO4	434.997	1933.48	1498.48	2.73234	0.00907575	43.1702	113.97	756.024	Welch Two Sample t-test	two.sided	0.104073	0.367698	NONE	FALSE	FALSE	FALSE
3764	CISD3	459.019	1216.59	757.573	2.73761	0.00908677	41.328	120.481	797.557	Welch Two Sample t-test	two.sided	0.104091	0.683389	NONE	FALSE	FALSE	FALSE
16111	SLC18A2	-4.85468	7.86801	12.7227	-2.69654	0.00909277	59.6631	-8.45632	-1.25305	Welch Two Sample t-test	two.sided	0.104091	-0.693333	NONE	FALSE	FALSE	FALSE
9593	LIX1	-3.61959	1.21889	4.83848	-2.61869	0.00909966	491.11	-6.33538	-0.903804	Welch Two Sample t-test	two.sided	0.104111	-1.98898	NONE	FALSE	FALSE	FALSE
15277	RPS6KA3	-262.239	1215.01	1477.25	-2.71102	0.00911797	50.9817	-456.436	-68.0419	Welch Two Sample t-test	two.sided	0.104261	-0.281944	NONE	FALSE	FALSE	TRUE
6877	GBX2	9.43444	20.4678	11.0333	2.72863	0.00913993	43.5032	2.46391	16.405	Welch Two Sample t-test	two.sided	0.104335	0.891485	NONE	FALSE	FALSE	FALSE
17713	TBCEL	-46.1558	193.245	239.401	-2.71229	0.00913101	50.1333	-80.3337	-11.9778	Welch Two Sample t-test	two.sided	0.104335	-0.308996	NONE	FALSE	FALSE	FALSE
18182	TMEM173	-248.997	1091.39	1340.39	-2.69838	0.00913713	57.3445	-433.753	-64.2405	Welch Two Sample t-test	two.sided	0.104335	-0.296482	NONE	FALSE	FALSE	FALSE
19777	ZC3H6	-37.5423	125.391	162.933	-2.71277	0.00914572	49.6351	-65.344	-9.74056	Welch Two Sample t-test	two.sided	0.104343	-0.377848	NONE	FALSE	FALSE	FALSE
18463	TOMM6	1175.96	3284.2	2108.24	2.73543	0.00916616	40.9591	307.733	2044.19	Welch Two Sample t-test	two.sided	0.104458	0.639503	NONE	FALSE	FALSE	FALSE
8640	ITPKB	-225.201	965.374	1190.57	-2.69125	0.00916503	61.2324	-392.514	-57.8876	Welch Two Sample t-test	two.sided	0.104458	-0.302498	FAV	FALSE	FALSE	FALSE
4103	COX17	139.816	612.041	472.226	2.71443	0.00924732	47.1167	36.2011	243.43	Welch Two Sample t-test	two.sided	0.105146	0.374153	NONE	FALSE	FALSE	FALSE
14545	RAD21L1	-0.154328	0.0909902	0.245318	-2.68412	0.00923474	64.3886	-0.269177	-0.0394787	Welch Two Sample t-test	two.sided	0.105146	-1.43087	NONE	FALSE	FALSE	FALSE
15958	SHH	-9.17979	3.31831	12.4981	-2.61321	0.00924263	494.968	-16.0817	-2.27786	Welch Two Sample t-test	two.sided	0.105146	-1.91319	NONE	FALSE	FALSE	FALSE
20445	ZNHIT2	200.586	440.057	239.471	2.72779	0.00924576	42.2927	52.2185	348.954	Welch Two Sample t-test	two.sided	0.105146	0.87784	NONE	FALSE	FALSE	FALSE
11301	MTP18	329.966	842.946	512.98	2.73018	0.00925308	41.4373	85.9652	573.967	Welch Two Sample t-test	two.sided	0.105152	0.716538	NONE	FALSE	FALSE	FALSE
12464	OR2T34	-0.0062207	0	0.0062207	-2.61326	0.00926346	458	-0.0108986	-0.00154276	Welch Two Sample t-test	two.sided	0.105211	#DIV/0!	NONE	FALSE	FALSE	FALSE
3387	CDC42EP4	-644.473	2401.43	3045.91	-2.66961	0.00927886	76.1154	-1125.27	-163.673	Welch Two Sample t-test	two.sided	0.105268	-0.342976	NONE	FALSE	FALSE	FALSE
11718	NDUFV2	339.244	1583.03	1243.79	2.71826	0.00927647	45.1567	87.9043	590.584	Welch Two Sample t-test	two.sided	0.105268	0.347951	NONE	FALSE	FALSE	TRUE
5313	EBNA1BP2	422.656	2384.5	1961.84	2.71572	0.00929755	45.785	109.343	735.968	Welch Two Sample t-test	two.sided	0.105421	0.281476	NONE	FALSE	FALSE	FALSE
14144	PRR5	229.667	724.652	494.985	2.7228	0.00935595	42.4154	59.4924	399.842	Welch Two Sample t-test	two.sided	0.106024	0.549904	NONE	FALSE	FALSE	FALSE
2091	C19orf62	589.675	1996.45	1406.77	2.72482	0.00939921	41.2006	152.694	1026.66	Welch Two Sample t-test	two.sided	0.106395	0.505046	NONE	FALSE	FALSE	FALSE
19955	ZNF16	-37.5997	234.956	272.556	-2.70175	0.00939886	49.9068	-65.5537	-9.64564	Welch Two Sample t-test	two.sided	0.106395	-0.21416	FAV	FALSE	FALSE	TRUE
19503	WDR60	-40.9073	179.418	220.326	-2.70506	0.0094082	48.2633	-71.3089	-10.5058	Welch Two Sample t-test	two.sided	0.106437	-0.29631	NONE	FALSE	FALSE	FALSE
13873	PPP1R12A	-202.398	1105.02	1307.42	-2.712	0.00942002	45.2805	-352.687	-52.11	Welch Two Sample t-test	two.sided	0.106511	-0.242649	NONE	FALSE	FALSE	TRUE
1613	BTBD7	-160.296	867.707	1028	-2.70125	0.00945217	49.152	-279.538	-41.0542	Welch Two Sample t-test	two.sided	0.106815	-0.244565	NONE	FALSE	FALSE	FALSE
3172	CCDC90A	59.7797	409.249	349.47	2.70557	0.00946261	47.1208	15.3332	104.226	Welch Two Sample t-test	two.sided	0.106871	0.227813	NONE	FALSE	FALSE	FALSE
9555	LIMD1	-93.3153	505.978	599.294	-2.69999	0.00946772	49.4314	-162.754	-23.8771	Welch Two Sample t-test	two.sided	0.106871	-0.244188	NONE	FALSE	FALSE	TRUE
2227	C1orf77	238.771	1958.57	1719.8	2.70959	0.00947565	45.3291	61.3226	416.22	Welch Two Sample t-test	two.sided	0.106901	0.187561	NONE	FALSE	FALSE	FALSE
10508	MAN2A1	-203.316	553.134	756.45	-2.70293	0.00948342	47.8679	-354.567	-52.064	Welch Two Sample t-test	two.sided	0.106904	-0.451615	NONE	FALSE	FALSE	FALSE
15003	RNASEH2C	371.039	951.707	580.668	2.72052	0.00949181	41.3478	95.6734	646.405	Welch Two Sample t-test	two.sided	0.106904	0.712804	NONE	FALSE	FALSE	FALSE
20043	ZNF295	-81.2708	378.151	459.421	-2.70254	0.00948884	47.9413	-141.737	-20.805	Welch Two Sample t-test	two.sided	0.106904	-0.280857	NONE	FALSE	FALSE	FALSE
2280	C20orf24	734.314	3415.16	2680.84	2.70905	0.00950181	45.1318	188.416	1280.21	Welch Two Sample t-test	two.sided	0.106905	0.349265	NONE	FALSE	FALSE	FALSE
15477	SARNP	328.005	1174.21	846.204	2.71821	0.00950247	41.9395	84.4738	571.535	Welch Two Sample t-test	two.sided	0.106905	0.472611	NONE	FALSE	FALSE	TRUE
960	ARIH1	-180.337	1354.95	1535.29	-2.6816	0.00957118	56.9095	-315.007	-45.6673	Welch Two Sample t-test	two.sided	0.107024	-0.180269	NONE	FALSE	FALSE	TRUE
1714	C11orf24	383.121	1523.25	1140.13	2.71437	0.00953833	42.7183	98.4199	667.823	Welch Two Sample t-test	two.sided	0.107024	0.417955	NONE	FALSE	FALSE	TRUE
1850	C14orf156	563.758	1363.13	799.377	2.71717	0.00958178	41.2414	144.818	982.698	Welch Two Sample t-test	two.sided	0.107024	0.769981	NONE	FALSE	FALSE	FALSE
4295	CSNK1A1	-1669.55	7582.22	9251.77	-2.70394	0.00952949	46.6794	-2911.93	-427.177	Welch Two Sample t-test	two.sided	0.107024	-0.28711	NONE	FALSE	FALSE	TRUE
5819	FAHD2B	166.482	322.352	155.87	2.70167	0.00955423	47.1971	42.5285	290.435	Welch Two Sample t-test	two.sided	0.107024	1.04829	NONE	FALSE	FALSE	FALSE
5957	FAM174B	83.4104	219.689	136.279	2.71137	0.00957796	43.1867	21.3784	145.442	Welch Two Sample t-test	two.sided	0.107024	0.688903	NONE	FALSE	FALSE	FALSE
7309	GPR25	-1.87974	2.94432	4.82406	-2.62579	0.00954893	148.684	-3.29435	-0.465138	Welch Two Sample t-test	two.sided	0.107024	-0.712315	NONE	FALSE	FALSE	FALSE
7898	HM13	1228.6	5551.24	4322.64	2.71223	0.00957044	42.9984	315.067	2142.13	Welch Two Sample t-test	two.sided	0.107024	0.360897	NONE	FALSE	FALSE	FALSE
9444	LCOR	-33.8827	82.4663	116.349	-2.6965	0.00952552	49.9634	-59.1216	-8.64386	Welch Two Sample t-test	two.sided	0.107024	-0.496582	NONE	FALSE	FALSE	TRUE
10389	LY96	38.6048	146.513	107.908	2.70176	0.00955009	47.2293	9.86324	67.3463	Welch Two Sample t-test	two.sided	0.107024	0.441223	NONE	FALSE	FALSE	FALSE
15320	RRP1	649.151	1816.84	1167.69	2.71663	0.00956132	41.6737	166.81	1131.49	Welch Two Sample t-test	two.sided	0.107024	0.637774	NONE	FALSE	FALSE	FALSE
15324	RRP9	156.33	719.699	563.369	2.70935	0.00954007	44.4468	40.0759	272.584	Welch Two Sample t-test	two.sided	0.107024	0.353314	NONE	FALSE	FALSE	TRUE
18338	TMOD3	-533.782	2186.94	2720.73	-2.70312	0.00958161	46.1695	-931.227	-136.337	Welch Two Sample t-test	two.sided	0.107024	-0.315075	NONE	FALSE	FALSE	FALSE
8135	HSPG2	-2428.38	7703.6	10132	-2.68813	0.00959275	52.7586	-4240.51	-616.253	Welch Two Sample t-test	two.sided	0.107028	-0.395311	NONE	FALSE	FALSE	FALSE
13239	PFDN4	136.214	532.074	395.859	2.71007	0.00958839	43.4919	34.8839	237.545	Welch Two Sample t-test	two.sided	0.107028	0.426638	DEFAV	FALSE	FALSE	FALSE
6500	FLJ45340	-108.03	453.904	561.934	-2.69469	0.00961732	49.1156	-188.589	-27.4709	Welch Two Sample t-test	two.sided	0.107243	-0.308013	NONE	FALSE	FALSE	FALSE
6668	FTHL3	374.518	1268.13	893.61	2.70848	0.00964121	43.3001	95.714	653.322	Welch Two Sample t-test	two.sided	0.107275	0.504983	NONE	FALSE	FALSE	FALSE
6762	GABRP	-412.544	381.642	794.186	-2.6216	0.00965038	150.55	-723.47	-101.618	Welch Two Sample t-test	two.sided	0.107275	-1.05726	NONE	FALSE	FALSE	FALSE
12835	PACSIN3	572.644	2125.53	1552.88	2.70998	0.00964214	42.776	146.434	998.855	Welch Two Sample t-test	two.sided	0.107275	0.452872	NONE	FALSE	FALSE	FALSE
18004	TIMM8B	288.698	928.512	639.813	2.71113	0.00962936	42.5632	73.8846	503.512	Welch Two Sample t-test	two.sided	0.107275	0.537269	NONE	FALSE	FALSE	FALSE
18021	TK1	1065.35	3841.18	2775.83	2.7081	0.00965199	43.2834	272.144	1858.55	Welch Two Sample t-test	two.sided	0.107275	0.468629	NONE	FALSE	FALSE	FALSE
20008	ZNF251	-45.6173	211.793	257.41	-2.67927	0.00964282	56.6135	-79.7163	-11.5183	Welch Two Sample t-test	two.sided	0.107275	-0.281415	NONE	FALSE	FALSE	FALSE
12120	NT5C3L	302.968	977.514	674.546	2.71235	0.00966165	41.7379	77.5072	528.428	Welch Two Sample t-test	two.sided	0.107323	0.5352	NONE	FALSE	FALSE	FALSE
8638	ITPK1	250.577	1750.66	1500.08	2.68908	0.00967617	50.6324	63.4712	437.683	Welch Two Sample t-test	two.sided	0.107367	0.222857	NONE	FALSE	FALSE	FALSE
12961	PBX1	-261.438	576.749	838.187	-2.67576	0.00967288	58.065	-457.013	-65.8623	Welch Two Sample t-test	two.sided	0.107367	-0.539328	NONE	FALSE	FALSE	TRUE
2083	C19orf53	605.949	2213.26	1607.31	2.70941	0.00971229	42.0273	154.621	1057.28	Welch Two Sample t-test	two.sided	0.107708	0.461523	NONE	FALSE	FALSE	FALSE
1573	BRE	106.153	632.925	526.773	2.7028	0.00976905	43.4946	26.9728	185.332	Welch Two Sample t-test	two.sided	0.107747	0.264854	NONE	FALSE	FALSE	FALSE
4169	CPT1B	282.222	539.315	257.093	2.71012	0.0097685	41.0821	71.9267	492.517	Welch Two Sample t-test	two.sided	0.107747	1.06884	NONE	FALSE	FALSE	FALSE
8198	ICT1	189.164	676.872	487.708	2.70954	0.00974345	41.5811	48.2314	330.097	Welch Two Sample t-test	two.sided	0.107747	0.472866	NONE	FALSE	FALSE	FALSE
11687	NDUFA6	606.759	1868.51	1261.75	2.71086	0.00973899	41.2206	154.808	1058.71	Welch Two Sample t-test	two.sided	0.107747	0.56646	NONE	FALSE	FALSE	FALSE
13489	PLA2G2C	-0.00966492	0	0.00966492	-2.59531	0.00975397	458	-0.0169832	-0.00234668	Welch Two Sample t-test	two.sided	0.107747	#DIV/0!	NONE	FALSE	FALSE	FALSE
14542	RAD17	-45.3893	378.316	423.706	-2.68434	0.00976713	51.1961	-79.3322	-11.4464	Welch Two Sample t-test	two.sided	0.107747	-0.163469	NONE	FALSE	FALSE	TRUE
15233	RPP38	87.1887	410.544	323.355	2.70848	0.0097306	42.0908	22.2287	152.149	Welch Two Sample t-test	two.sided	0.107747	0.344417	NONE	FALSE	FALSE	TRUE
17047	SPAST	-118.638	561.718	680.356	-2.67052	0.00976228	59.2126	-207.526	-29.7504	Welch Two Sample t-test	two.sided	0.107747	-0.276444	NONE	FALSE	FALSE	TRUE
17825	TEAD4	295.529	939.683	644.153	2.70857	0.00975476	41.7456	75.2988	515.76	Welch Two Sample t-test	two.sided	0.107747	0.544769	NONE	FALSE	FALSE	TRUE
18687	TRMT5	86.0153	608.929	522.914	2.68936	0.00977437	48.7167	21.7325	150.298	Welch Two Sample t-test	two.sided	0.107747	0.219701	NONE	FALSE	FALSE	FALSE
19438	WASF1	-83.6627	271.899	355.561	-2.68795	0.00975046	49.7831	-146.186	-21.1394	Welch Two Sample t-test	two.sided	0.107747	-0.38703	NONE	FALSE	FALSE	FALSE
14984	RMND5A	-247.112	1404.56	1651.67	-2.67688	0.00983395	53.7174	-432.212	-62.0122	Welch Two Sample t-test	two.sided	0.108345	-0.233809	NONE	FALSE	FALSE	TRUE
7573	H2AFY	-617.411	4368.95	4986.36	-2.68778	0.00985867	47.9622	-1079.28	-155.538	Welch Two Sample t-test	two.sided	0.108527	-0.190701	NONE	FALSE	FALSE	FALSE
13280	PGM1	546.987	2026.74	1479.76	2.70399	0.0098612	41.8534	138.709	955.265	Welch Two Sample t-test	two.sided	0.108527	0.453804	NONE	FALSE	FALSE	FALSE
19763	ZBTB8OS	75.4918	288.316	212.824	2.69903	0.00987229	43.3794	19.0992	131.884	Welch Two Sample t-test	two.sided	0.10859	0.437989	NONE	FALSE	FALSE	TRUE
6142	FAM86A	199.987	626.415	426.428	2.70372	0.00993114	41.0539	50.613	349.36	Welch Two Sample t-test	two.sided	0.108705	0.554816	NONE	FALSE	FALSE	FALSE
8460	INHBE	37.618	49.7968	12.1788	2.70544	0.00992361	40.6163	9.52903	65.7069	Welch Two Sample t-test	two.sided	0.108705	2.03168	NONE	FALSE	FALSE	FALSE
15592	SCO1	78.5448	586.103	507.558	2.68705	0.00992624	47.1521	19.7449	137.345	Welch Two Sample t-test	two.sided	0.108705	0.207581	NONE	FALSE	FALSE	FALSE
16284	SLC37A3	-93.1548	573.217	666.372	-2.68349	0.00992513	48.7076	-162.926	-23.3838	Welch Two Sample t-test	two.sided	0.108705	-0.217246	NONE	FALSE	FALSE	FALSE
16990	SOX14	-10.0793	0.198393	10.2777	-2.58908	0.00992912	458.617	-17.7296	-2.42896	Welch Two Sample t-test	two.sided	0.108705	-5.69501	NONE	FALSE	FALSE	FALSE
17416	STX5	329.007	1450.08	1121.08	2.70271	0.00991738	41.5465	83.2622	574.751	Welch Two Sample t-test	two.sided	0.108705	0.371251	NONE	FALSE	FALSE	FALSE
17630	TARBP2	139.137	672.557	533.42	2.69867	0.00991085	42.9751	35.1594	243.114	Welch Two Sample t-test	two.sided	0.108705	0.334384	NONE	FALSE	FALSE	TRUE
18117	TMEM111	326.81	1260.66	933.852	2.70287	0.00992831	41.3588	82.6871	570.933	Welch Two Sample t-test	two.sided	0.108705	0.432916	NONE	FALSE	FALSE	FALSE
15189	RPL26L1	83.3958	326.32	242.924	2.70052	0.00989857	42.5111	21.0968	145.695	Welch Two Sample t-test	two.sided	0.108705	0.425781	DEFAV	FALSE	FALSE	FALSE
848	APPL1	-163.818	769.611	933.429	-2.6824	0.00995561	48.6706	-286.567	-41.0693	Welch Two Sample t-test	two.sided	0.108836	-0.278411	NONE	FALSE	FALSE	FALSE
13693	POLA1	-90.6994	430.273	520.972	-2.66782	0.00995246	56.3027	-158.797	-22.6021	Welch Two Sample t-test	two.sided	0.108836	-0.275955	NONE	FALSE	FALSE	TRUE
17774	TCF4	-324.79	1066.88	1391.67	-2.67178	0.00995919	53.8704	-568.524	-81.057	Welch Two Sample t-test	two.sided	0.108836	-0.38342	NONE	FALSE	FALSE	FALSE
10984	MMP13	-2579.93	2508.23	5088.16	-2.60096	0.010001	197.114	-4536.05	-623.806	Welch Two Sample t-test	two.sided	0.109234	-1.02047	NONE	FALSE	FALSE	FALSE
626	ANGEL2	-52.9168	326.481	379.398	-2.67607	0.0100102	50.6389	-92.6217	-13.2118	Welch Two Sample t-test	two.sided	0.109274	-0.216712	NONE	FALSE	FALSE	TRUE
143	ACD	159.356	644.882	485.526	2.69721	0.0100239	41.973	40.122	278.59	Welch Two Sample t-test	two.sided	0.109306	0.409487	NONE	FALSE	FALSE	TRUE
13365	PIAS4	-47.8918	327.979	375.871	-2.6815	0.0100223	47.9302	-83.8032	-11.9804	Welch Two Sample t-test	two.sided	0.109306	-0.196633	NONE	FALSE	FALSE	TRUE
13704	POLE4	330.381	1121.99	791.611	2.69365	0.0100437	42.9113	83.0157	577.746	Welch Two Sample t-test	two.sided	0.109463	0.503199	NONE	FALSE	FALSE	TRUE
16028	SIVA1	768.264	2165.07	1396.81	2.69784	0.0100592	41.3235	193.295	1343.23	Welch Two Sample t-test	two.sided	0.109573	0.63228	NONE	FALSE	FALSE	TRUE
13436	PISD	124.799	891.452	766.652	2.68141	0.0100734	47.1308	31.1751	218.424	Welch Two Sample t-test	two.sided	0.109669	0.217584	NONE	FALSE	FALSE	FALSE
4475	CXorf40A	103.079	490.453	387.374	2.6903	0.0100933	43.413	25.8304	180.327	Welch Two Sample t-test	two.sided	0.109826	0.340388	NONE	FALSE	FALSE	FALSE
3639	CHCHD10	365.06	905.56	540.5	2.68828	0.0101593	43.2251	91.2406	638.88	Welch Two Sample t-test	two.sided	0.110028	0.744516	NONE	FALSE	FALSE	FALSE
5824	FAM100A	167.62	685.188	517.568	2.692	0.0101397	42.2084	41.9805	293.26	Welch Two Sample t-test	two.sided	0.110028	0.404752	NONE	FALSE	FALSE	FALSE
6435	FKTN	-72.7871	357.694	430.481	-2.67796	0.0101581	47.2212	-127.46	-18.1146	Welch Two Sample t-test	two.sided	0.110028	-0.267224	NONE	FALSE	FALSE	FALSE
7517	GTPBP4	402.318	1943.85	1541.53	2.69096	0.0101287	42.7037	100.748	703.889	Welch Two Sample t-test	two.sided	0.110028	0.334552	NONE	FALSE	FALSE	TRUE
10832	MFNG	182.008	373.203	191.195	2.69563	0.0101407	41.0187	45.651	318.365	Welch Two Sample t-test	two.sided	0.110028	0.964915	NONE	FALSE	FALSE	FALSE
14329	PTPLB	-78.9496	237.448	316.398	-2.675	0.0101197	49.1668	-138.255	-19.6445	Welch Two Sample t-test	two.sided	0.110028	-0.414127	NONE	FALSE	FALSE	FALSE
16418	SLCO4C1	-23.3589	9.51574	32.8746	-2.59987	0.0101608	167.154	-41.0969	-5.62087	Welch Two Sample t-test	two.sided	0.110028	-1.78859	NONE	FALSE	FALSE	FALSE
17443	SULT1A2	17.7078	27.4581	9.75029	2.69506	0.0101287	41.3456	4.44185	30.9737	Welch Two Sample t-test	two.sided	0.110028	1.49371	NONE	FALSE	FALSE	FALSE
19277	UTP6	157.525	1114.04	956.511	2.68722	0.0101564	43.6396	39.3566	275.693	Welch Two Sample t-test	two.sided	0.110028	0.219942	NONE	FALSE	FALSE	TRUE
11436	MYO9A	-82.3103	265.445	347.756	-2.66453	0.0101761	53.3345	-144.261	-20.3597	Welch Two Sample t-test	two.sided	0.110135	-0.389659	NONE	FALSE	FALSE	FALSE
886	ARFGEF2	-268.031	1225.33	1493.36	-2.67449	0.0101977	48.0679	-469.524	-66.5375	Welch Two Sample t-test	two.sided	0.110298	-0.285393	NONE	FALSE	FALSE	FALSE
15963	SHISA6	-2.63214	2.69768	5.32981	-2.61624	0.0102021	104.875	-4.62703	-0.63725	Welch Two Sample t-test	two.sided	0.110298	-0.982368	NONE	FALSE	FALSE	FALSE
5447	EIF3CL	2570.88	14408.9	11838	2.68411	0.0102272	43.7822	640.264	4501.5	Welch Two Sample t-test	two.sided	0.110452	0.283533	NONE	FALSE	FALSE	FALSE
15078	RNF25	187.936	655.481	467.545	2.68949	0.0102262	41.9361	46.9099	328.961	Welch Two Sample t-test	two.sided	0.110452	0.487448	NONE	FALSE	FALSE	FALSE
17458	SUMO1	472.291	2206.07	1733.78	2.68675	0.01024	42.6802	117.71	826.872	Welch Two Sample t-test	two.sided	0.110531	0.347558	NONE	FALSE	FALSE	TRUE
14220	PSMA7	1389.36	6372.79	4983.43	2.68481	0.0102497	43.2287	345.902	2432.82	Welch Two Sample t-test	two.sided	0.110555	0.354786	NONE	FALSE	FALSE	TRUE
17928	THAP11	125.144	913.459	788.315	2.67751	0.0102531	45.9199	31.0591	219.229	Welch Two Sample t-test	two.sided	0.110555	0.212568	NONE	FALSE	FALSE	TRUE
1569	BRD8	-101.682	616.343	718.025	-2.65797	0.0102691	55.0755	-178.346	-25.0188	Welch Two Sample t-test	two.sided	0.110616	-0.220301	NONE	FALSE	FALSE	TRUE
8248	IFNA1	-0.288946	0.35	0.638946	-2.63319	0.0102752	74.6858	-0.507558	-0.0703328	Welch Two Sample t-test	two.sided	0.110616	-0.868338	NONE	FALSE	FALSE	FALSE
11161	MRPS14	90.2891	433.431	343.142	2.68783	0.0102718	41.9068	22.4936	158.085	Welch Two Sample t-test	two.sided	0.110616	0.336997	NONE	FALSE	FALSE	FALSE
15582	SCN4B	-82.3236	138.754	221.078	-2.60145	0.0102813	139.918	-144.888	-19.7589	Welch Two Sample t-test	two.sided	0.110622	-0.672022	NONE	FALSE	FALSE	FALSE
8687	JSRP1	170.303	245.044	74.7408	2.6911	0.0102935	40.5936	42.4599	298.147	Welch Two Sample t-test	two.sided	0.110669	1.71307	NONE	FALSE	FALSE	FALSE
14515	RAB6C	-21.6741	78.6079	100.282	-2.66055	0.0102966	53.0528	-38.0135	-5.33474	Welch Two Sample t-test	two.sided	0.110669	-0.351316	NONE	FALSE	FALSE	FALSE
14673	RBBP8	-369.141	1039.06	1408.2	-2.669	0.0103176	48.4996	-647.151	-91.1309	Welch Two Sample t-test	two.sided	0.110836	-0.438576	NONE	FALSE	FALSE	TRUE
461	AKAP10	-74.9673	318.771	393.739	-2.67551	0.0103563	45.1727	-131.396	-18.5385	Welch Two Sample t-test	two.sided	0.110982	-0.304716	NONE	FALSE	FALSE	FALSE
3748	CIB3	0.502436	0.776302	0.273866	2.68527	0.0103641	41.5915	0.124726	0.880146	Welch Two Sample t-test	two.sided	0.110982	1.50315	NONE	FALSE	FALSE	FALSE
11549	NBPF10	-85.4732	268.799	354.272	-2.66887	0.0103603	47.8508	-149.871	-21.0754	Welch Two Sample t-test	two.sided	0.110982	-0.39833	NONE	FALSE	FALSE	FALSE
13346	PHRF1	-211.766	1490.78	1702.54	-2.66166	0.0103622	51.202	-371.476	-52.0548	Welch Two Sample t-test	two.sided	0.110982	-0.191626	NONE	FALSE	FALSE	FALSE
18331	TMF1	-129.451	611.297	740.748	-2.67191	0.0103506	46.7058	-226.934	-31.9685	Welch Two Sample t-test	two.sided	0.110982	-0.27711	NONE	FALSE	FALSE	FALSE
1375	BATF	88.976	215.449	126.473	2.68193	0.0103596	42.772	22.0598	155.892	Welch Two Sample t-test	two.sided	0.110982	0.768519	FAV	FALSE	FALSE	TRUE
15266	RPS29	4200.54	9948.72	5748.17	2.68398	0.0103753	41.8751	1041.88	7359.2	Welch Two Sample t-test	two.sided	0.111043	0.791407	NONE	FALSE	FALSE	TRUE
11403	MYL6	7856.7	24285.4	16428.7	2.68054	0.0104011	42.7113	1944.59	13768.8	Welch Two Sample t-test	two.sided	0.111261	0.563872	NONE	FALSE	FALSE	FALSE
5516	ELOVL7	-107.648	302.4	410.048	-2.64506	0.0104203	59.7628	-189.062	-26.2335	Welch Two Sample t-test	two.sided	0.111336	-0.439333	NONE	FALSE	FALSE	FALSE
9048	KIF7	83.9838	245.922	161.939	2.67771	0.0104297	43.3282	20.7461	147.222	Welch Two Sample t-test	two.sided	0.111336	0.602756	NONE	FALSE	FALSE	FALSE
11811	NFYA	-100.888	671.579	772.468	-2.66061	0.0104302	50.4756	-177.034	-24.7431	Welch Two Sample t-test	two.sided	0.111336	-0.201917	NONE	FALSE	FALSE	TRUE
15322	RRP7B	48.64	157.77	109.13	2.68012	0.0104203	42.6076	12.0304	85.2497	Welch Two Sample t-test	two.sided	0.111336	0.531777	NONE	FALSE	FALSE	FALSE
5729	EVC	-138.079	495.724	633.803	-2.65643	0.0104438	52.3494	-242.367	-33.7917	Welch Two Sample t-test	two.sided	0.111346	-0.354498	NONE	FALSE	FALSE	FALSE
7065	GLRX2	40.1663	188.426	148.26	2.67711	0.010448	43.2982	9.91465	70.418	Welch Two Sample t-test	two.sided	0.111346	0.345871	NONE	FALSE	FALSE	TRUE
19333	VEZF1	-139.645	849.457	989.102	-2.65585	0.0104511	52.5115	-245.13	-34.1597	Welch Two Sample t-test	two.sided	0.111346	-0.219578	NONE	FALSE	FALSE	TRUE
19766	ZC3H11A	-374.776	2756.61	3131.38	-2.66682	0.0104531	47.2406	-657.454	-92.0988	Welch Two Sample t-test	two.sided	0.111346	-0.183907	NONE	FALSE	FALSE	TRUE
11543	NBEAL1	-43.3746	133.272	176.646	-2.65493	0.0104641	52.7538	-76.1468	-10.6024	Welch Two Sample t-test	two.sided	0.111404	-0.406493	NONE	FALSE	FALSE	FALSE
11821	NGRN	582.521	3316.31	2733.79	2.67521	0.0104884	43.4371	143.518	1021.52	Welch Two Sample t-test	two.sided	0.111568	0.278677	NONE	FALSE	FALSE	TRUE
16610	SNORA39	-1.06639	2.67697	3.74336	-2.63836	0.0104905	62.809	-1.87414	-0.258638	Welch Two Sample t-test	two.sided	0.111568	-0.483732	NONE	FALSE	FALSE	FALSE
3574	CEP290	-46.8886	209.301	256.19	-2.65406	0.0105072	52.3725	-82.3336	-11.4437	Welch Two Sample t-test	two.sided	0.111599	-0.291633	NONE	FALSE	FALSE	FALSE
7893	HLA-L	24.2092	79.6848	55.4756	2.67207	0.0105086	44.3133	5.95345	42.465	Welch Two Sample t-test	two.sided	0.111599	0.522452	NONE	FALSE	FALSE	FALSE
13061	PCMTD2	-107.399	582.753	690.152	-2.65076	0.01051	54.1284	-188.624	-26.1731	Welch Two Sample t-test	two.sided	0.111599	-0.244029	NONE	FALSE	FALSE	FALSE
2156	C1orf150	-1.28277	2.2129	3.49567	-2.62691	0.0105242	71.8988	-2.25624	-0.309299	Welch Two Sample t-test	two.sided	0.111691	-0.659629	NONE	FALSE	FALSE	FALSE
9098	KLHDC4	204.956	517.36	312.404	2.67952	0.0105341	41.3775	50.5244	359.387	Welch Two Sample t-test	two.sided	0.111737	0.727756	NONE	FALSE	FALSE	FALSE
523	ALDH9A1	-286.248	1552.28	1838.53	-2.64835	0.0105456	54.7708	-502.876	-69.6199	Welch Two Sample t-test	two.sided	0.111801	-0.244163	NONE	FALSE	FALSE	FALSE
11167	MRPS18C	88.7343	440.86	352.126	2.67038	0.0105595	44.2394	21.7757	155.693	Welch Two Sample t-test	two.sided	0.111889	0.32423	NONE	FALSE	FALSE	FALSE
16647	SNORA70	-0.0342161	0.0181146	0.0523307	-2.58771	0.0105768	155.458	-0.0603351	-0.00809709	Welch Two Sample t-test	two.sided	0.112014	-1.5305	NONE	FALSE	FALSE	FALSE
2203	C1orf31	178.593	671.373	492.781	2.66706	0.0105992	44.9468	43.7189	313.467	Welch Two Sample t-test	two.sided	0.11214	0.44617	NONE	FALSE	FALSE	FALSE
3125	CCDC52	-67.883	284.757	352.64	-2.6481	0.0106053	53.6778	-119.284	-16.4817	Welch Two Sample t-test	two.sided	0.11214	-0.308465	NONE	FALSE	FALSE	FALSE
4599	DACH2	-1.67338	0.970829	2.6442	-2.56803	0.0106009	388.317	-2.95452	-0.392236	Welch Two Sample t-test	two.sided	0.11214	-1.44554	NONE	FALSE	FALSE	FALSE
9572	LIN9	-37.8563	161.993	199.85	-2.65221	0.0106121	51.347	-66.5067	-9.2058	Welch Two Sample t-test	two.sided	0.112153	-0.30298	NONE	FALSE	FALSE	TRUE
1945	C16orf61	162.535	652.899	490.363	2.6734	0.0106351	42.1634	39.8555	285.215	Welch Two Sample t-test	two.sided	0.112261	0.413008	NONE	FALSE	FALSE	FALSE
4604	DAD1	599.524	3017.93	2418.41	2.67038	0.0106385	43.1712	146.81	1052.24	Welch Two Sample t-test	two.sided	0.112261	0.319503	NONE	FALSE	FALSE	FALSE
9089	KLF5	-1828.49	5855.48	7683.97	-2.65893	0.010639	47.7013	-3211.39	-445.593	Welch Two Sample t-test	two.sided	0.112261	-0.392064	NONE	FALSE	FALSE	TRUE
1556	BPTF	-237.421	1220.27	1457.69	-2.65689	0.0106613	48.2473	-417.068	-57.7732	Welch Two Sample t-test	two.sided	0.112438	-0.256485	NONE	FALSE	FALSE	TRUE
19538	WEE1	-210.616	878.935	1089.55	-2.64262	0.0106882	55.1231	-370.33	-50.9023	Welch Two Sample t-test	two.sided	0.112663	-0.309905	NONE	FALSE	FALSE	TRUE
1195	ATP5EP2	179.655	492.166	312.511	2.66888	0.0106937	42.9826	43.9001	315.41	Welch Two Sample t-test	two.sided	0.112663	0.655239	NONE	FALSE	FALSE	FALSE
811	APOA1BP	784.588	2713.22	1928.63	2.67129	0.0107216	41.7969	191.77	1377.41	Welch Two Sample t-test	two.sided	0.112664	0.492428	NONE	FALSE	FALSE	FALSE
942	ARHGEF37	-213.646	720.362	934.008	-2.63594	0.0107157	58.7362	-375.844	-51.4477	Welch Two Sample t-test	two.sided	0.112664	-0.374712	NONE	FALSE	FALSE	FALSE
3731	CHST3	-309.093	1297.18	1606.28	-2.64807	0.0107168	51.534	-543.367	-74.8189	Welch Two Sample t-test	two.sided	0.112664	-0.308338	NONE	FALSE	FALSE	FALSE
13362	PIAS1	-55.8984	359.372	415.27	-2.65572	0.0107031	48.0873	-98.2168	-13.58	Welch Two Sample t-test	two.sided	0.112664	-0.208573	NONE	FALSE	FALSE	TRUE
17389	STRA13	371.576	1083.43	711.859	2.67162	0.0107113	41.8126	90.8588	652.292	Welch Two Sample t-test	two.sided	0.112664	0.605949	NONE	FALSE	FALSE	FALSE
176	ACPT	-1.76204	0.70301	2.46505	-2.56076	0.0107411	492.981	-3.114	-0.410084	Welch Two Sample t-test	two.sided	0.112789	-1.81	NONE	FALSE	FALSE	FALSE
19903	ZMAT1	-18.8179	26.0043	44.8221	-2.60564	0.0107447	89.1987	-33.1673	-4.46842	Welch Two Sample t-test	two.sided	0.112789	-0.785462	NONE	FALSE	FALSE	FALSE
17361	STK25	407.595	2335.41	1927.82	2.66652	0.0107758	42.7536	99.2789	715.91	Welch Two Sample t-test	two.sided	0.113056	0.276709	NONE	FALSE	FALSE	FALSE
598	AMMECR1	-209.242	835.015	1044.26	-2.64292	0.0108085	52.5237	-368.073	-50.4118	Welch Two Sample t-test	two.sided	0.113341	-0.322604	NONE	FALSE	FALSE	TRUE
1309	B3GNT4	37.463	115.281	77.8183	2.65898	0.0108181	44.9821	9.08548	65.8405	Welch Two Sample t-test	two.sided	0.113383	0.566977	NONE	FALSE	FALSE	FALSE
5852	FAM114A1	-133.664	522.932	656.596	-2.64757	0.0108335	49.6936	-235.082	-32.2454	Welch Two Sample t-test	two.sided	0.113485	-0.328382	NONE	FALSE	FALSE	TRUE
3614	CFLAR	311.567	1541.15	1229.58	2.66065	0.0108441	43.9833	75.5608	547.573	Welch Two Sample t-test	two.sided	0.113538	0.325838	FAV	FALSE	FALSE	FALSE
20156	ZNF484	-16.1333	73.5443	89.6776	-2.6428	0.0108562	51.687	-28.385	-3.88171	Welch Two Sample t-test	two.sided	0.113605	-0.286135	NONE	FALSE	FALSE	FALSE
2449	C3orf42	-3.05514	9.76446	12.8196	-2.63645	0.0108824	54.6937	-5.37775	-0.732544	Welch Two Sample t-test	two.sided	0.113779	-0.39274	NONE	FALSE	FALSE	FALSE
15048	RNF166	86.5242	330.828	244.304	2.66056	0.010884	43.4835	20.9602	152.088	Welch Two Sample t-test	two.sided	0.113779	0.437405	NONE	FALSE	FALSE	FALSE
17933	THAP5	-71.5598	368.503	440.063	-2.61432	0.0109034	71.2167	-126.136	-16.984	Welch Two Sample t-test	two.sided	0.113923	-0.256033	NONE	FALSE	FALSE	TRUE
973	ARL2	709.912	2062.92	1353.01	2.66607	0.0109107	41.2385	172.251	1247.57	Welch Two Sample t-test	two.sided	0.11394	0.608517	NONE	FALSE	FALSE	TRUE
1831	C14orf106	-95.6182	467.125	562.743	-2.64099	0.0109541	50.8343	-168.309	-22.927	Welch Two Sample t-test	two.sided	0.11422	-0.268668	NONE	FALSE	FALSE	FALSE
13973	PRB4	-1.63362	0.13549	1.76911	-2.55455	0.0109489	466.819	-2.89026	-0.376974	Welch Two Sample t-test	two.sided	0.11422	-3.70676	NONE	FALSE	FALSE	FALSE
16193	SLC25A43	-144.817	688.232	833.049	-2.64537	0.0109544	48.704	-254.846	-34.7887	Welch Two Sample t-test	two.sided	0.11422	-0.275507	NONE	FALSE	FALSE	FALSE
1269	AUP1	567.956	4027.06	3459.1	2.65363	0.010989	44.6765	136.791	999.121	Welch Two Sample t-test	two.sided	0.114344	0.219329	NONE	FALSE	FALSE	FALSE
3242	CCNT2	-103.323	503.988	607.311	-2.65076	0.0109845	45.8858	-181.789	-24.8579	Welch Two Sample t-test	two.sided	0.114344	-0.269047	NONE	FALSE	FALSE	TRUE
6296	FCHO1	105.849	241.361	135.512	2.65815	0.0109805	43.0971	25.5485	186.15	Welch Two Sample t-test	two.sided	0.114344	0.832775	NONE	FALSE	FALSE	TRUE
10556	MAP4K5	-146.406	957.799	1104.2	-2.6364	0.0109775	52.8201	-257.798	-35.013	Welch Two Sample t-test	two.sided	0.114344	-0.205213	NONE	FALSE	FALSE	FALSE
1780	C12orf47	101.077	359.649	258.572	2.65906	0.0110344	42.0976	24.3704	177.784	Welch Two Sample t-test	two.sided	0.114601	0.476024	NONE	FALSE	FALSE	FALSE
3012	CBWD3	126.569	497.781	371.212	2.65196	0.0110388	44.6354	30.421	222.717	Welch Two Sample t-test	two.sided	0.114601	0.423268	NONE	FALSE	FALSE	FALSE
4194	CREB3L2	-287.584	1289.3	1576.88	-2.63034	0.0110456	54.9287	-506.699	-68.4689	Welch Two Sample t-test	two.sided	0.114601	-0.290488	NONE	FALSE	FALSE	TRUE
10044	LOC642929	-0.0222059	0	0.0222059	-2.55242	0.0110213	458	-0.0393026	-0.00510912	Welch Two Sample t-test	two.sided	0.114601	#DIV/0!	NONE	FALSE	FALSE	FALSE
10459	MAGEA6	835.2	1592.03	756.826	2.6562	0.0110476	42.936	201.056	1469.34	Welch Two Sample t-test	two.sided	0.114601	1.07283	NONE	FALSE	FALSE	FALSE
20424	ZNF845	-39.5449	178.603	218.148	-2.644	0.0110471	47.8325	-69.6195	-9.47023	Welch Two Sample t-test	two.sided	0.114601	-0.288549	NONE	FALSE	FALSE	FALSE
1378	BAZ1B	-335.661	2023.14	2358.8	-2.64022	0.011064	49.3112	-591.106	-80.2168	Welch Two Sample t-test	two.sided	0.114653	-0.221458	NONE	FALSE	FALSE	TRUE
15561	SCGB3A1	-366.177	161.154	527.33	-2.55578	0.0110602	317.699	-648.062	-84.2912	Welch Two Sample t-test	two.sided	0.114653	-1.71027	NONE	FALSE	FALSE	FALSE
13943	PQBP1	482.631	1661.44	1178.81	2.657	0.0110856	42.1775	116.102	849.159	Welch Two Sample t-test	two.sided	0.114759	0.495102	NONE	FALSE	FALSE	TRUE
13998	PRDX6	1076.32	5761.86	4685.54	2.65094	0.0110806	44.4561	258.288	1894.35	Welch Two Sample t-test	two.sided	0.114759	0.298319	DEFAV	FALSE	FALSE	FALSE
20472	ZSCAN22	-15.8545	100.499	116.353	-2.64149	0.0110959	48.1945	-27.9212	-3.78771	Welch Two Sample t-test	two.sided	0.114807	-0.211334	NONE	FALSE	FALSE	FALSE
7094	GMCL1	-63.0035	217.256	280.26	-2.64401	0.0111104	46.8507	-110.945	-15.0622	Welch Two Sample t-test	two.sided	0.114898	-0.367367	NONE	FALSE	FALSE	FALSE
7113	GNAI1	-280.265	1150.01	1430.28	-2.63973	0.0111349	48.3776	-493.695	-66.835	Welch Two Sample t-test	two.sided	0.11501	-0.314645	NONE	FALSE	FALSE	FALSE
14103	PRPF38A	108.012	943.313	835.301	2.6465	0.0111289	45.5366	25.8369	190.186	Welch Two Sample t-test	two.sided	0.11501	0.17544	NONE	FALSE	FALSE	TRUE
14330	PTPMT1	136.013	878.728	742.716	2.64523	0.0111382	45.925	32.5089	239.517	Welch Two Sample t-test	two.sided	0.11501	0.242607	NONE	FALSE	FALSE	FALSE
17159	SPRR2G	-1847.45	2072.79	3920.24	-2.59171	0.0111529	89.4275	-3263.74	-431.166	Welch Two Sample t-test	two.sided	0.115074	-0.91937	NONE	FALSE	FALSE	FALSE
18516	TPM3	3604.19	12708.9	9104.72	2.6593	0.0111558	40.5818	866.219	6342.16	Welch Two Sample t-test	two.sided	0.115074	0.481154	NONE	FALSE	FALSE	FALSE
2322	C21orf70	218.803	450.621	231.818	2.65635	0.011184	41.2161	52.4804	385.126	Welch Two Sample t-test	two.sided	0.115251	0.958923	NONE	FALSE	FALSE	FALSE
9121	KLHL28	-68.7613	334.027	402.788	-2.63478	0.0111843	49.9142	-121.182	-16.3406	Welch Two Sample t-test	two.sided	0.115251	-0.270057	NONE	FALSE	FALSE	FALSE
7241	GPM6B	-47.1382	144.902	192.04	-2.61954	0.0111964	58.5136	-83.152	-11.1244	Welch Two Sample t-test	two.sided	0.115313	-0.40633	NONE	FALSE	FALSE	FALSE
7913	HMGCR	-426.687	1667.45	2094.14	-2.62655	0.0112018	53.987	-752.385	-100.989	Welch Two Sample t-test	two.sided	0.115313	-0.328713	NONE	FALSE	FALSE	FALSE
20134	ZNF443	-11.5546	38.0162	49.5707	-2.62357	0.0112389	54.9949	-20.3807	-2.72846	Welch Two Sample t-test	two.sided	0.115636	-0.382876	NONE	FALSE	FALSE	FALSE
1970	C17orf101	90.6288	465.649	375.021	2.64811	0.0112636	43.1017	21.6143	159.643	Welch Two Sample t-test	two.sided	0.115773	0.312274	NONE	FALSE	FALSE	FALSE
6325	FER1L6	-23.2337	29.3356	52.5693	-2.57947	0.0112625	106.209	-41.0908	-5.37654	Welch Two Sample t-test	two.sided	0.115773	-0.841567	NONE	FALSE	FALSE	FALSE
18951	TXN2	434.554	2056.11	1621.55	2.64627	0.0112912	43.4218	103.479	765.63	Welch Two Sample t-test	two.sided	0.115997	0.34254	NONE	FALSE	FALSE	FALSE
18847	TTC9C	38.5088	308.621	270.112	2.63311	0.0113014	48.7693	9.11559	67.902	Welch Two Sample t-test	two.sided	0.116043	0.192278	NONE	FALSE	FALSE	FALSE
13288	PGP	287.447	739.534	452.087	2.65317	0.0113085	40.8169	68.6186	506.276	Welch Two Sample t-test	two.sided	0.116057	0.710017	NONE	FALSE	FALSE	FALSE
2279	C20orf20	164.188	877.907	713.719	2.64085	0.0113496	44.7195	38.9445	289.432	Welch Two Sample t-test	two.sided	0.11634	0.298712	NONE	FALSE	FALSE	FALSE
7732	HES2	-523.734	1557.61	2081.34	-2.61611	0.0113489	57.3401	-924.567	-122.901	Welch Two Sample t-test	two.sided	0.11634	-0.418181	NONE	FALSE	FALSE	FALSE
11264	MTERFD2	42.5501	296.216	253.666	2.64046	0.0113533	44.8207	10.09	75.0103	Welch Two Sample t-test	two.sided	0.11634	0.22372	NONE	FALSE	FALSE	FALSE
10657	MBP	-228.886	872.15	1101.04	-2.63384	0.0113749	47.2821	-403.682	-54.0891	Welch Two Sample t-test	two.sided	0.116489	-0.336213	NONE	FALSE	FALSE	FALSE
16905	SNRPA1	121.17	528.6	407.431	2.64286	0.0113794	43.5497	28.7425	213.597	Welch Two Sample t-test	two.sided	0.116489	0.375623	NONE	FALSE	FALSE	TRUE
379	AG2	304.772	583.155	278.383	2.6447	0.011427	42.2868	72.2576	537.287	Welch Two Sample t-test	two.sided	0.116917	1.06681	NONE	FALSE	FALSE	FALSE
15317	RRP12	392.203	1840.46	1448.25	2.64172	0.0114608	42.9354	92.7816	691.624	Welch Two Sample t-test	two.sided	0.117204	0.345749	NONE	FALSE	FALSE	FALSE
776	AP3D1	-429.064	3487.38	3916.45	-2.62898	0.0114792	47.8669	-757.235	-100.893	Welch Two Sample t-test	two.sided	0.117333	-0.167401	NONE	FALSE	FALSE	FALSE
8395	IL28B	0.688533	1.21094	0.522411	2.63154	0.0115461	45.7605	0.161791	1.21528	Welch Two Sample t-test	two.sided	0.11793	1.21288	NONE	FALSE	FALSE	FALSE
11112	MRPL12	956.451	2802.6	1846.15	2.64093	0.0115493	42.1318	225.64	1687.26	Welch Two Sample t-test	two.sided	0.11793	0.602247	NONE	FALSE	FALSE	FALSE
4455	CXCR1	-21.395	40.2293	61.6243	-2.57665	0.011559	92.4967	-37.8852	-4.90485	Welch Two Sample t-test	two.sided	0.117943	-0.615253	NONE	FALSE	FALSE	FALSE
19722	ZBED3	-3.3744	9.22355	12.598	-2.58003	0.0115622	86.7177	-5.9741	-0.774705	Welch Two Sample t-test	two.sided	0.117943	-0.449795	NONE	FALSE	FALSE	FALSE
11917	NME2P1	318.289	1058.02	739.731	2.63636	0.0115801	43.4018	74.878	561.7	Welch Two Sample t-test	two.sided	0.11805	0.516294	NONE	FALSE	FALSE	FALSE
[truncated: 18,499 more rows]
